# Supplementary material for: Phosphorylation regulates tau’s phase separation behavior and interactions with chromatin
Source: Commun Biol. 2024 Mar 1;7:251. doi: 10.1038/s42003-024-05920-4 (PMC10907630; doi:10.1038/s42003-024-05920-4)
Supplement: Supplementary file 3 — Supplementary Data 1 [file 42003_2024_5920_MOESM3_ESM.xlsx]

## Sheet: 1b 
	Normalized			Cy5-tau with 12mer/2 kbp DNA
seconds	1	2	3	4	5	6	7	8	9	10	11	12	13	14	15	16	17	18	19	20	21	22		Average	SD	n
0	0	0	0	0	0	0	0	0	0	0	0	0	0	0	0	0	0	0	0	0	0	0		0	0	22
1.298	0.086718	0.0672127	0.0565352	0.0328851	0.0382689	0.049766	0.0847852	0.0429135	0.0200853	0.0390306	0.045912	0.0643187	0.0953347	0.091638	0.0700027	0.0945479	0.0981888	0.0556775	0.0625666	0.0324916	0.0199465	0.105384		0.061555	0.026404	22
2.596	0.141633	0.123084	0.101807	0.0659012	0.0973522	0.0860748	0.103059	0.079926	0.0833227	0.0920985	0.0864776	0.119883	0.147404	0.127477	0.130073	0.14975	0.13234	0.0745168	0.105837	0.111148	0.0815688	0.143735		0.108385	0.0257322	22
3.894	0.181659	0.178674	0.139782	0.12996	0.127745	0.101555	0.114629	0.0898641	0.15734	0.104489	0.0939499	0.108545	0.141108	0.15125	0.152372	0.15126	0.174215	0.104885	0.113523	0.116483	0.100065	0.188159		0.132796	0.0305716	22
5.192	0.213493	0.193896	0.157877	0.143821	0.132456	0.127978	0.136238	0.124399	0.176661	0.130734	0.135137	0.195118	0.202683	0.184706	0.203061	0.23955	0.197463	0.10672	0.130566	0.111956	0.112526	0.20783		0.16204	0.0398568	22
6.49	0.264193	0.221206	0.183803	0.176407	0.177122	0.168673	0.138349	0.143293	0.191135	0.169162	0.144614	0.216705	0.22102	0.216875	0.229219	0.239225	0.230324	0.121365	0.152918	0.150836	0.0909884	0.211555		0.184499	0.0435747	22
7.788	0.275525	0.277202	0.234598	0.194464	0.205812	0.1601	0.13134	0.153303	0.197015	0.155638	0.134303	0.216429	0.259323	0.224101	0.270208	0.293608	0.24448	0.136357	0.201006	0.147498	0.138112	0.265657		0.205276	0.0543717	22
9.086	0.290778	0.285486	0.238964	0.202898	0.208691	0.163521	0.149616	0.165049	0.227576	0.18445	0.16403	0.276731	0.306724	0.309139	0.344881	0.365949	0.309608	0.212949	0.197577	0.190043	0.161229	0.279097		0.237954	0.0656873	22
10.384	0.322626	0.285341	0.242838	0.230405	0.229636	0.205105	0.192987	0.191554	0.274878	0.187355	0.192223	0.28974	0.330532	0.29193	0.332294	0.324604	0.298184	0.186525	0.249841	0.217674	0.183027	0.289035		0.252197	0.0531827	22
11.682	0.336825	0.312684	0.265124	0.237894	0.249301	0.208538	0.194854	0.196631	0.2696	0.200924	0.210589	0.297571	0.329165	0.325752	0.3408	0.374826	0.326203	0.176607	0.24647	0.22818	0.148413	0.282592		0.261797	0.062448	22
12.98	0.339025	0.329613	0.296697	0.262581	0.284578	0.24985	0.242986	0.218917	0.318223	0.248158	0.238061	0.315501	0.341931	0.327845	0.34757	0.370028	0.350364	0.215749	0.224137	0.235618	0.194713	0.333056		0.285691	0.0536276	22
14.278	0.388859	0.382208	0.312645	0.279044	0.27519	0.230962	0.243617	0.21254	0.274659	0.217524	0.214161	0.301754	0.344721	0.350918	0.353205	0.377645	0.322854	0.202641	0.227835	0.229861	0.203779	0.315655		0.284649	0.0633129	22
15.576	0.388277	0.366639	0.302192	0.28172	0.305477	0.249714	0.234854	0.222452	0.266421	0.225416	0.233161	0.343183	0.346762	0.344914	0.350547	0.36892	0.339615	0.209244	0.269809	0.261271	0.206496	0.332521		0.293164	0.0581092	22
16.874	0.400473	0.384144	0.330816	0.305412	0.310017	0.248269	0.255429	0.235475	0.326351	0.235763	0.250485	0.346436	0.369538	0.359205	0.341798	0.38533	0.372177	0.278628	0.264959	0.277297	0.2017	0.341217		0.310042	0.0579126	22
18.172	0.422398	0.401123	0.350673	0.306424	0.299212	0.300477	0.302461	0.264083	0.368402	0.290829	0.28143	0.383586	0.444444	0.400508	0.406096	0.429884	0.379746	0.256993	0.280531	0.283511	0.239414	0.406781		0.340864	0.064548	22
19.47	0.424346	0.418172	0.36252	0.334727	0.314292	0.296353	0.27435	0.253125	0.346	0.263468	0.256663	0.380687	0.387578	0.403921	0.402758	0.437695	0.422234	0.276871	0.294993	0.302391	0.244826	0.405539		0.341069	0.0654746	22
20.768	0.423241	0.424747	0.368303	0.337768	0.326586	0.299229	0.279228	0.271132	0.36402	0.283341	0.301911	0.391814	0.438963	0.395802	0.427275	0.446021	0.41838	0.257242	0.298073	0.256705	0.222964	0.375685		0.345838	0.0692795	22
22.066	0.435568	0.435625	0.372416	0.345401	0.350485	0.289863	0.328804	0.269881	0.353346	0.272117	0.271434	0.411824	0.423775	0.419523	0.42127	0.480993	0.470111	0.278495	0.341403	0.331144	0.274705	0.42338		0.363707	0.0693981	22
23.364	0.457797	0.454377	0.38442	0.363125	0.354299	0.294413	0.319281	0.262128	0.35456	0.285569	0.286996	0.408959	0.407607	0.420115	0.405724	0.438504	0.439721	0.262926	0.313128	0.264912	0.252253	0.396429		0.355784	0.0695706	22
24.662	0.470214	0.45425	0.404835	0.348691	0.352715	0.325938	0.303263	0.273623	0.370341	0.298383	0.300242	0.435711	0.475624	0.436086	0.460193	0.480658	0.487069	0.298892	0.361094	0.318849	0.281032	0.469085		0.382127	0.0758957	22
25.96	0.468258	0.471684	0.392006	0.355919	0.35701	0.319469	0.327136	0.303435	0.38568	0.311688	0.301445	0.416593	0.466714	0.431032	0.467222	0.458866	0.442675	0.283346	0.333125	0.302586	0.256635	0.421703		0.376101	0.0703774	22
27.258	0.490613	0.457303	0.418421	0.365828	0.361623	0.350419	0.340624	0.298936	0.376252	0.317129	0.320105	0.434943	0.491988	0.445748	0.456943	0.478194	0.486357	0.307611	0.360407	0.29748	0.288154	0.445527		0.390482	0.0711402	22
28.556	0.480009	0.461372	0.401468	0.360938	0.380077	0.324448	0.33248	0.299396	0.385182	0.301039	0.312284	0.451863	0.471297	0.449018	0.450184	0.50356	0.468722	0.321062	0.357343	0.342852	0.311914	0.468647		0.392507	0.0693105	22
29.854	0.483404	0.472806	0.4376	0.386987	0.389177	0.351175	0.372129	0.319334	0.401117	0.32689	0.328184	0.43972	0.469861	0.444022	0.451333	0.483925	0.492617	0.318663	0.393059	0.365134	0.309418	0.447406		0.403817	0.0612539	22
31.152	0.511944	0.498275	0.439719	0.407785	0.410301	0.36485	0.381505	0.332916	0.400192	0.346044	0.339591	0.427867	0.464071	0.440855	0.461282	0.510475	0.505523	0.288172	0.367456	0.322743	0.282949	0.433705		0.406283	0.0702784	22
32.45	0.532493	0.494333	0.434485	0.411075	0.420768	0.355781	0.345963	0.320994	0.393313	0.321325	0.338565	0.453836	0.481586	0.455538	0.456208	0.528306	0.500055	0.292198	0.370673	0.318225	0.268334	0.435418		0.405885	0.0782521	22
33.748	0.516625	0.505193	0.43085	0.410945	0.411945	0.352455	0.365675	0.31344	0.387595	0.332649	0.338591	0.464801	0.510819	0.509023	0.483223	0.525212	0.569237	0.330247	0.41268	0.397626	0.352581	0.523294		0.429305	0.0782164	22
35.046	0.530058	0.528286	0.460396	0.418946	0.412586	0.369517	0.384127	0.342243	0.411538	0.372638	0.357896	0.471812	0.497546	0.47032	0.466888	0.531833	0.51627	0.342892	0.382029	0.362485	0.306678	0.485118		0.428277	0.070052	22
36.344	0.531974	0.517826	0.457693	0.421299	0.43496	0.379807	0.379605	0.345249	0.401392	0.359781	0.348306	0.479588	0.523117	0.488239	0.494983	0.564156	0.495628	0.347259	0.381569	0.319983	0.311852	0.462414		0.429395	0.0759041	22
37.642	0.538301	0.509746	0.47242	0.430847	0.429472	0.3556	0.358154	0.338514	0.423357	0.339914	0.341228	0.447386	0.515692	0.475681	0.462268	0.5143	0.523587	0.334472	0.352708	0.310164	0.307946	0.481886		0.421075	0.0777454	22
38.94	0.555708	0.545255	0.472761	0.42296	0.429736	0.366465	0.351197	0.332715	0.408607	0.369754	0.351088	0.48251	0.541167	0.500869	0.511781	0.563664	0.501022	0.297683	0.377033	0.333785	0.286311	0.459652		0.430078	0.0877828	22
40.238	0.529335	0.507016	0.446077	0.434951	0.430758	0.37673	0.368701	0.343355	0.412875	0.361689	0.331753	0.515664	0.534477	0.497721	0.559166	0.566224	0.535572	0.310216	0.405035	0.34606	0.322947	0.487594		0.437451	0.0844017	22
41.536	0.53615	0.538382	0.491419	0.450978	0.447284	0.362408	0.364027	0.353981	0.394642	0.361009	0.344235	0.518014	0.563699	0.554251	0.573914	0.580273	0.497581	0.308196	0.383635	0.323485	0.302688	0.473081		0.44197	0.0945555	22
42.834	0.560523	0.545225	0.461053	0.442534	0.443213	0.427416	0.405615	0.3816	0.433961	0.373462	0.39318	0.468889	0.533135	0.465703	0.493799	0.539999	0.528151	0.365034	0.435186	0.383737	0.345587	0.524867		0.452358	0.065416	22
44.132	0.580034	0.566234	0.498108	0.46219	0.444316	0.380691	0.388065	0.353263	0.379868	0.340486	0.355671	0.496489	0.525312	0.50081	0.509021	0.576441	0.548756	0.321911	0.423993	0.359301	0.330299	0.505868		0.447597	0.0870118	22
45.43	0.555559	0.544852	0.479518	0.460877	0.452659	0.406084	0.396108	0.369182	0.437706	0.371264	0.360348	0.522344	0.529208	0.499235	0.536409	0.576716	0.523718	0.289619	0.392356	0.376631	0.302119	0.496794		0.449059	0.0840196	22
46.728	0.562477	0.545285	0.470891	0.435309	0.459601	0.383735	0.385016	0.366397	0.427303	0.344605	0.359605	0.512704	0.556594	0.534167	0.558374	0.607174	0.57608	0.347184	0.407091	0.396603	0.354363	0.521287		0.459629	0.0873001	22
48.026	0.584311	0.551731	0.49852	0.439287	0.478605	0.415028	0.396223	0.373502	0.427482	0.367212	0.373731	0.508546	0.540873	0.538704	0.528612	0.566746	0.566521	0.387547	0.4257	0.391346	0.347786	0.52369		0.465077	0.0776342	22
49.324	0.563696	0.55746	0.502638	0.480805	0.493448	0.384916	0.374787	0.370177	0.410611	0.368058	0.362379	0.542051	0.57897	0.543215	0.56978	0.607319	0.573984	0.344241	0.42589	0.389816	0.330548	0.537534		0.468742	0.0926195	22
50.622	0.578296	0.568538	0.494407	0.469352	0.46914	0.411164	0.41488	0.382374	0.457177	0.377564	0.38736	0.541726	0.539939	0.515065	0.546687	0.57157	0.561065	0.371925	0.441593	0.3953	0.347738	0.519893		0.471034	0.0761351	22
51.92	0.586191	0.58246	0.520104	0.472855	0.486311	0.405041	0.381371	0.374546	0.44782	0.365042	0.384174	0.543528	0.558064	0.529632	0.562347	0.580882	0.583566	0.334488	0.423242	0.409999	0.346122	0.553328		0.474141	0.0887727	22
53.218	0.586514	0.55494	0.515028	0.490908	0.478512	0.404602	0.405332	0.386895	0.463938	0.390216	0.382732	0.526528	0.526958	0.527746	0.542563	0.580442	0.574081	0.346016	0.423644	0.392699	0.338259	0.545743		0.472013	0.0808528	22
54.516	0.582744	0.572926	0.51404	0.47045	0.480804	0.450494	0.427313	0.397631	0.476147	0.40642	0.392273	0.552085	0.553811	0.535243	0.572688	0.618856	0.574747	0.372712	0.435886	0.393611	0.36317	0.552193		0.486193	0.079726	22
55.814	0.599266	0.572478	0.499043	0.484284	0.494521	0.413581	0.430187	0.37481	0.454422	0.393204	0.396239	0.554501	0.594193	0.570536	0.56815	0.634663	0.593605	0.373032	0.439178	0.414737	0.376204	0.565153		0.490727	0.0874984	22
57.112	0.593941	0.580175	0.517582	0.481221	0.479386	0.436935	0.438699	0.395342	0.46795	0.422634	0.403725	0.530178	0.535228	0.55247	0.532751	0.595195	0.576901	0.350263	0.442836	0.408546	0.370117	0.53497		0.483956	0.0751967	22
58.41	0.599578	0.56828	0.527661	0.497679	0.466826	0.42168	0.41907	0.377376	0.460125	0.394422	0.396813	0.585426	0.57911	0.584515	0.566287	0.661653	0.608456	0.417309	0.448728	0.43544	0.395781	0.571949		0.49928	0.0873422	22
59.708	0.621179	0.603706	0.537792	0.499009	0.503351	0.430862	0.399485	0.377108	0.463481	0.395973	0.380503	0.524911	0.562837	0.542316	0.531297	0.625869	0.60616	0.377542	0.438419	0.427607	0.40373	0.563417		0.491662	0.0855073	22
61.006	0.597074	0.5871	0.537633	0.498032	0.513089	0.45887	0.437475	0.40211	0.491142	0.427085	0.421787	0.590529	0.584795	0.569981	0.566327	0.621168	0.638471	0.383486	0.474348	0.443196	0.400588	0.557141		0.509156	0.0794623	22
62.304	0.60254	0.591742	0.550665	0.492574	0.509259	0.440002	0.420293	0.39924	0.487433	0.404303	0.407676	0.57369	0.602813	0.567983	0.572671	0.660308	0.615973	0.424889	0.461098	0.450146	0.411153	0.579418		0.510267	0.0834261	22
63.602	0.626696	0.61313	0.544917	0.508396	0.49738	0.463624	0.450816	0.4021	0.535674	0.43115	0.427912	0.554537	0.572948	0.57339	0.564924	0.662261	0.61439	0.41722	0.46734	0.450865	0.396666	0.573311		0.515893	0.0797679	22
64.9	0.627323	0.605914	0.546882	0.499835	0.522094	0.45182	0.457113	0.416419	0.499693	0.41462	0.430106	0.532626	0.561559	0.553578	0.544468	0.629981	0.606577	0.410936	0.447556	0.42759	0.415818	0.602596		0.509323	0.0765378	22
66.198	0.614653	0.608237	0.550768	0.508588	0.547463	0.45473	0.44971	0.42376	0.477464	0.436798	0.419126	0.613179	0.601606	0.580725	0.59216	0.660599	0.626703	0.403691	0.466794	0.464269	0.424821	0.616823		0.524667	0.0841643	22
67.496	0.628359	0.619778	0.560196	0.500071	0.508197	0.450791	0.421902	0.414515	0.49611	0.419367	0.413038	0.553516	0.558946	0.555976	0.543698	0.648457	0.630315	0.359241	0.470707	0.462301	0.399887	0.605246		0.510028	0.0861348	22
68.794	0.607418	0.601722	0.550703	0.500695	0.514894	0.466445	0.453335	0.40447	0.503554	0.436173	0.430903	0.581005	0.563543	0.571366	0.602566	0.668104	0.638295	0.395818	0.46612	0.453316	0.430313	0.556368		0.518051	0.0800633	22
70.092	0.620762	0.603695	0.548176	0.525723	0.505381	0.433867	0.452988	0.412106	0.478149	0.435365	0.415341	0.587175	0.604817	0.590277	0.589524	0.681382	0.607387	0.399793	0.46882	0.447115	0.38301	0.570393		0.51642	0.0873366	22
71.39	0.633947	0.626856	0.577955	0.518374	0.516516	0.474227	0.465673	0.442965	0.515914	0.451485	0.444539	0.565102	0.577455	0.583826	0.575812	0.64658	0.635585	0.385906	0.489598	0.455023	0.415051	0.584698		0.526504	0.0782139	22
72.688	0.628833	0.621577	0.543603	0.518511	0.526623	0.488258	0.487453	0.439453	0.514357	0.449426	0.433758	0.563556	0.577614	0.567892	0.581113	0.63128	0.623131	0.406773	0.452422	0.450163	0.421115	0.609401		0.524378	0.0748486	22
73.986	0.630202	0.626659	0.554391	0.511151	0.542491	0.467229	0.482635	0.429745	0.499508	0.453219	0.447889	0.578545	0.588998	0.568882	0.576283	0.658315	0.582461	0.402159	0.460371	0.419178	0.395246	0.585505		0.520957	0.0792565	22
75.284	0.640436	0.607951	0.564608	0.516879	0.536281	0.463273	0.456311	0.421035	0.518274	0.447368	0.42116	0.616893	0.618572	0.613147	0.624328	0.698504	0.632757	0.41111	0.491685	0.466922	0.420501	0.586859		0.535221	0.0885367	22
76.582	0.6561	0.635187	0.579283	0.544529	0.561011	0.490378	0.484555	0.422606	0.521719	0.438202	0.435707	0.578129	0.614603	0.581911	0.609893	0.696831	0.675899	0.407728	0.504497	0.479463	0.454532	0.646		0.546307	0.0878985	22
77.88	0.64451	0.623322	0.570232	0.5301	0.53873	0.479082	0.492128	0.443969	0.506692	0.442113	0.432464	0.571292	0.573549	0.586066	0.59873	0.664338	0.611486	0.404445	0.462646	0.440408	0.393423	0.584623		0.527016	0.0812549	22
79.178	0.642386	0.634388	0.5638	0.51927	0.539228	0.476032	0.483878	0.442909	0.50678	0.460509	0.455071	0.599317	0.602125	0.607112	0.596741	0.677905	0.684975	0.399228	0.484241	0.443228	0.409039	0.589214		0.537153	0.0868811	22
80.476	0.665355	0.649496	0.556206	0.538802	0.546929	0.513258	0.516872	0.451873	0.529039	0.467031	0.469209	0.587037	0.585691	0.591455	0.594881	0.667247	0.644514	0.389674	0.488859	0.474935	0.410796	0.62283		0.543727	0.0808461	22
81.774	0.653295	0.632606	0.585507	0.516095	0.552407	0.45291	0.457571	0.426497	0.490141	0.442085	0.420435	0.59501	0.597727	0.582392	0.589902	0.651976	0.661764	0.424276	0.491464	0.472797	0.423577	0.608549		0.533136	0.0854486	22
83.072	0.664674	0.62756	0.563915	0.522011	0.564481	0.470502	0.483899	0.443718	0.498503	0.462146	0.440131	0.618745	0.621225	0.624378	0.595781	0.704004	0.661029	0.452448	0.487956	0.498908	0.430024	0.626673		0.548305	0.0857562	22
84.37	0.662624	0.645953	0.562933	0.522474	0.546904	0.494914	0.491515	0.436514	0.531426	0.454275	0.438624	0.584885	0.608921	0.604104	0.593879	0.66769	0.634272	0.424236	0.49383	0.461257	0.404282	0.597559		0.539231	0.0823342	22
85.668	0.677917	0.658206	0.597723	0.542573	0.569092	0.500445	0.494364	0.446084	0.515679	0.462807	0.456814	0.632588	0.599851	0.588814	0.598557	0.684064	0.644692	0.420036	0.497243	0.441339	0.427781	0.61888		0.548889	0.0861416	22
86.966	0.654969	0.653219	0.565184	0.53051	0.576432	0.474464	0.473688	0.42942	0.514559	0.448397	0.447857	0.597197	0.601359	0.609809	0.59134	0.664502	0.615644	0.413107	0.487087	0.452742	0.403381	0.621341		0.537555	0.0856266	22
88.264	0.666425	0.655842	0.58558	0.550078	0.569213	0.505197	0.501011	0.462194	0.518482	0.47453	0.467635	0.627049	0.616544	0.610878	0.623041	0.686223	0.651191	0.403112	0.513229	0.464424	0.434787	0.602334		0.554045	0.0834063	22
89.562	0.663184	0.651038	0.582212	0.528145	0.540341	0.474691	0.476393	0.427978	0.512973	0.453701	0.432265	0.595475	0.632588	0.600103	0.600868	0.667887	0.673913	0.427811	0.503298	0.46689	0.452328	0.627212		0.545059	0.0865568	22
90.86	0.683887	0.67013	0.592373	0.534362	0.57179	0.522979	0.50661	0.466469	0.578572	0.487577	0.49115	0.57591	0.576524	0.596256	0.583769	0.666666	0.68367	0.453772	0.504059	0.474042	0.445962	0.630949		0.558976	0.0760689	22
92.158	0.679606	0.636508	0.557473	0.537611	0.568933	0.515496	0.516679	0.455081	0.538516	0.47689	0.476764	0.617809	0.615531	0.594362	0.613138	0.672671	0.645399	0.460987	0.491056	0.477608	0.460531	0.616485		0.555688	0.0737911	22
93.456	0.66596	0.646572	0.57893	0.536027	0.578999	0.477179	0.488637	0.453449	0.529146	0.469831	0.454087	0.583809	0.601068	0.579084	0.575689	0.655053	0.694136	0.469277	0.553168	0.544225	0.494297	0.689747		0.559926	0.0765911	22
94.754	0.674633	0.658288	0.592902	0.553647	0.568094	0.488509	0.492949	0.443781	0.520379	0.459133	0.463448	0.5877	0.578294	0.588389	0.582472	0.651402	0.639518	0.418352	0.489789	0.478463	0.428381	0.61659		0.544323	0.0792888	22
96.052	0.676972	0.644368	0.591487	0.545304	0.576519	0.510148	0.515458	0.460588	0.564833	0.483765	0.47932	0.599302	0.610839	0.604918	0.589137	0.668161	0.723437	0.484468	0.518903	0.534719	0.47602	0.66012		0.569036	0.074864	22
97.35	0.69743	0.660392	0.61032	0.585741	0.568007	0.519676	0.519367	0.459899	0.56443	0.50033	0.477941	0.621001	0.664658	0.61372	0.632004	0.677727	0.669818	0.400601	0.522408	0.486211	0.441181	0.616508		0.568608	0.085202	22
98.648	0.700141	0.657441	0.605154	0.564581	0.595043	0.51858	0.492909	0.464796	0.553988	0.473822	0.489011	0.564328	0.618125	0.597377	0.553103	0.645825	0.645578	0.424445	0.499158	0.461947	0.440642	0.627333		0.554242	0.0785215	22
99.946	0.683834	0.67582	0.593794	0.569231	0.596821	0.550907	0.491539	0.494863	0.575374	0.497307	0.499811	0.574213	0.584989	0.550178	0.56409	0.618827	0.711412	0.414588	0.515394	0.489487	0.458731	0.657752		0.562225	0.0766154	22
101.244	0.675731	0.669905	0.602728	0.563977	0.592366	0.498754	0.485591	0.474132	0.539119	0.47693	0.465605	0.625589	0.635352	0.589356	0.605571	0.672277	0.688674	0.426138	0.515875	0.485386	0.461203	0.647246		0.563523	0.0833479	22
102.542	0.711863	0.678467	0.580488	0.574476	0.592841	0.492239	0.471677	0.45574	0.511568	0.458071	0.456608	0.590067	0.633495	0.618687	0.619429	0.65731	0.696476	0.427913	0.533669	0.491004	0.455894	0.656888		0.56204	0.089948	22
103.84	0.714484	0.640624	0.583812	0.565827	0.582848	0.530942	0.493701	0.471311	0.549114	0.503017	0.476864	0.613434	0.633059	0.622379	0.616825	0.678755	0.64471	0.415869	0.506749	0.478959	0.425764	0.620957		0.562273	0.0825952	22
105.138	0.697263	0.674145	0.617265	0.564445	0.597359	0.494821	0.50025	0.467559	0.513405	0.478121	0.487127	0.624209	0.627522	0.629247	0.627155	0.671513	0.660195	0.442496	0.490566	0.444278	0.451506	0.632519		0.563317	0.086295	22
106.436	0.694144	0.649715	0.596885	0.54364	0.585614	0.507213	0.501285	0.47272	0.5389	0.456744	0.473931	0.613423	0.654479	0.608907	0.638968	0.706196	0.71144	0.500643	0.528409	0.498874	0.459972	0.658539		0.572756	0.0844598	22
107.734	0.698455	0.661289	0.606064	0.56423	0.604244	0.493605	0.514202	0.47508	0.536459	0.48244	0.46318	0.644408	0.692133	0.652209	0.667254	0.704613	0.68627	0.401168	0.507532	0.491467	0.444172	0.652946		0.574701	0.0962665	22
109.032	0.68894	0.664971	0.600253	0.56546	0.580941	0.505987	0.498958	0.469535	0.548212	0.46425	0.47249	0.647641	0.626726	0.61747	0.629863	0.680152	0.665146	0.433116	0.520616	0.500466	0.472214	0.662365		0.568899	0.083087	22
110.33	0.711505	0.696611	0.603959	0.582549	0.59875	0.526975	0.51262	0.480369	0.544054	0.488343	0.490293	0.65042	0.683231	0.648409	0.662664	0.695546	0.687145	0.450354	0.513006	0.470833	0.498806	0.668271		0.58476	0.0888823	22
111.628	0.708668	0.689126	0.623704	0.578124	0.604776	0.504151	0.493332	0.462432	0.532584	0.482002	0.466668	0.615128	0.675927	0.639926	0.665838	0.664122	0.654118	0.430776	0.510389	0.481711	0.440403	0.62594		0.570448	0.0907911	22
112.926	0.696236	0.662346	0.617268	0.566975	0.586173	0.526579	0.515311	0.483165	0.562452	0.498357	0.498387	0.604018	0.617036	0.602837	0.603948	0.645364	0.640302	0.431716	0.501048	0.472298	0.444411	0.648298		0.564751	0.0757958	22
114.224	0.685413	0.662601	0.615081	0.562509	0.58629	0.511611	0.519145	0.480615	0.551849	0.492797	0.471055	0.59439	0.607672	0.60491	0.62331	0.667446	0.694338	0.433601	0.53107	0.469973	0.465692	0.668557		0.568178	0.0804719	22
115.522	0.70405	0.690443	0.616719	0.570468	0.609241	0.491335	0.490117	0.470169	0.589905	0.480034	0.476255	0.644903	0.659467	0.636712	0.65487	0.667563	0.738219	0.491336	0.560865	0.523809	0.521121	0.735653		0.591966	0.0891005	22
116.82	0.720778	0.67355	0.609433	0.588981	0.577778	0.506597	0.48687	0.466896	0.536575	0.481133	0.465415	0.671093	0.652129	0.652516	0.657658	0.687474	0.660295	0.438485	0.5268	0.455876	0.450571	0.651111		0.573546	0.0933782	22
118.118	0.713823	0.671654	0.624916	0.572467	0.623542	0.535622	0.503782	0.469959	0.543545	0.465895	0.475539	0.639835	0.657684	0.644681	0.657068	0.693312	0.727359	0.468036	0.51556	0.513444	0.492885	0.711057		0.587348	0.0911344	22
119.416	0.703688	0.670982	0.621417	0.574014	0.584045	0.511159	0.503673	0.479165	0.57205	0.482342	0.474003	0.664172	0.686862	0.652328	0.653019	0.697041	0.751176	0.459336	0.573225	0.544748	0.491718	0.705054		0.593419	0.091104	22
120.714	0.708248	0.675211	0.62573	0.588442	0.603576	0.519776	0.526391	0.482481	0.568782	0.502223	0.49696	0.648869	0.639584	0.638993	0.646594	0.645739	0.699094	0.45708	0.530113	0.505902	0.481328	0.677953		0.584958	0.0798524	22
	Normalized			Cy5-tau with 12mer arrays
seconds	1	2	3	4	5	6	7	8	9	10	11	12	13	14	15	16	17	18	19					Average	SD	n
0	0	0	0	0	0	0	0	0	0	0	0	0	0	0	0	0	0	0	0					0	0	19
1.298	0.0202903	0.015615	0.0442324	0.0226288	0.0178595	0.0243246	0.0346868	0.0314226	0.0549279	0.0448719	0.0417578	0.0321592	0.0435461	0.0536108	0.0598272	0.0288967	0.0539266	0.0453285	0.0298847					0.0368314	0.0135396	19
2.596	0.0298947	0.033347	0.0434432	0.050697	0.0390398	0.0480491	0.0495056	0.0605866	0.0966035	0.0848813	0.0685508	0.0573407	0.0599287	0.0965314	0.103035	0.0529428	0.0851949	0.0703472	0.0700685					0.0631572	0.0218572	19
3.894	0.0466435	0.0602117	0.0565794	0.0547504	0.061624	0.063569	0.0781428	0.08995	0.140071	0.124355	0.0988981	0.0887619	0.0803725	0.131183	0.135035	0.0818497	0.116222	0.0977631	0.0940523					0.0894755	0.0290416	19
5.192	0.0695128	0.0666746	0.0873406	0.0451464	0.0984945	0.087424	0.091695	0.111364	0.173366	0.14257	0.122894	0.0927809	0.0948438	0.181096	0.178074	0.0988676	0.143421	0.128954	0.124929					0.112602	0.0382726	19
6.49	0.0793432	0.0702271	0.0899515	0.0953214	0.117157	0.114248	0.109423	0.125875	0.201523	0.164928	0.137045	0.113984	0.12856	0.230244	0.212076	0.127641	0.17837	0.162328	0.151072					0.137332	0.0447467	19
7.788	0.0965139	0.095959	0.110818	0.112163	0.135737	0.133867	0.123598	0.128702	0.206663	0.191689	0.151337	0.138199	0.138595	0.271834	0.266599	0.145595	0.220344	0.198537	0.18204					0.160463	0.052858	19
9.086	0.113092	0.0928869	0.112781	0.124754	0.176868	0.160867	0.1277	0.150125	0.237784	0.234951	0.18025	0.135729	0.152973	0.304488	0.295936	0.161098	0.240625	0.223155	0.212793					0.180992	0.0617246	19
10.384	0.117469	0.110812	0.124927	0.121789	0.168542	0.176619	0.149886	0.164198	0.261865	0.240355	0.194759	0.146439	0.16379	0.300066	0.298401	0.166884	0.241666	0.2226	0.205718					0.188252	0.0586711	19
11.682	0.135856	0.12158	0.1458	0.138752	0.206966	0.18981	0.160479	0.182056	0.263708	0.249051	0.214134	0.17614	0.176476	0.336941	0.334424	0.188151	0.273158	0.247309	0.245278					0.209793	0.063051	19
12.98	0.138166	0.154763	0.155708	0.140276	0.220302	0.212135	0.165569	0.176877	0.281029	0.253979	0.218077	0.175392	0.192846	0.358797	0.348272	0.19291	0.280323	0.270119	0.243542					0.219952	0.0654444	19
14.278	0.153238	0.126847	0.14735	0.137388	0.236637	0.231387	0.173691	0.192364	0.282621	0.264225	0.210734	0.186673	0.211022	0.387851	0.375566	0.213959	0.30692	0.27706	0.276009					0.231134	0.0744276	19
15.576	0.148975	0.145145	0.149694	0.147564	0.247618	0.246416	0.182961	0.190193	0.292097	0.265364	0.212249	0.181264	0.201044	0.383773	0.381803	0.223601	0.31001	0.285574	0.275712					0.235319	0.0512373	19
16.874	0.153089	0.154308	0.173167	0.191921	0.276281	0.266969	0.205276	0.20857	0.326939	0.296797	0.22026	0.196026	0.203744	0.381111	0.37568	0.21571	0.31225	0.292521	0.266302					0.248259	0.0693702	19
18.172	0.158473	0.161958	0.169558	0.188538	0.305443	0.298286	0.203083	0.210946	0.336567	0.312785	0.255241	0.199454	0.225957	0.367438	0.362485	0.207832	0.282334	0.265669	0.247637					0.25051	0.0665079	19
19.47	0.163554	0.172706	0.17503	0.183553	0.283086	0.255947	0.204217	0.207918	0.341247	0.301247	0.23955	0.214883	0.232363	0.366134	0.364913	0.212284	0.292115	0.275253	0.256578					0.249609	0.0630926	19
20.768	0.168485	0.176718	0.186882	0.211322	0.304222	0.254439	0.214401	0.220961	0.354846	0.320643	0.253048	0.222944	0.230886	0.359214	0.359276	0.202778	0.275399	0.271922	0.245249					0.254402	0.0607973	19
22.066	0.170345	0.183913	0.184199	0.229568	0.291343	0.282137	0.218363	0.222123	0.364576	0.339672	0.250379	0.221064	0.234324	0.368536	0.367002	0.203001	0.271957	0.272565	0.254756					0.259464	0.0630225	19
23.364	0.168535	0.193385	0.201706	0.218655	0.308584	0.27788	0.232629	0.230649	0.365974	0.337373	0.233298	0.217701	0.244147	0.369616	0.383213	0.203981	0.294968	0.277249	0.260754					0.264226	0.0639831	19
24.662	0.191293	0.199205	0.194636	0.244982	0.307312	0.286391	0.224578	0.232609	0.366873	0.336799	0.26658	0.236127	0.274883	0.409261	0.405742	0.235741	0.315325	0.31151	0.298525					0.280967	0.0662333	19
25.96	0.194281	0.193423	0.208537	0.23147	0.325012	0.301859	0.24909	0.245765	0.394704	0.350699	0.274786	0.238805	0.256708	0.430816	0.424529	0.239253	0.338834	0.334835	0.310608					0.29179	0.0735667	19
27.258	0.178004	0.198464	0.186792	0.245366	0.349928	0.308672	0.237833	0.240004	0.395243	0.346136	0.286625	0.252366	0.278796	0.453193	0.44532	0.253601	0.348089	0.331444	0.326919					0.298042	0.0802133	19
28.556	0.193641	0.198549	0.217207	0.276597	0.36053	0.339648	0.24621	0.250654	0.385018	0.351314	0.279139	0.262894	0.272536	0.465787	0.4399	0.259287	0.355548	0.348412	0.316267					0.30627	0.0766161	19
29.854	0.205536	0.199257	0.201946	0.256313	0.353634	0.343964	0.244691	0.248962	0.39803	0.351097	0.294551	0.258283	0.283204	0.450562	0.440213	0.259023	0.3404	0.335045	0.324952					0.304719	0.0754282	19
31.152	0.211634	0.216244	0.204802	0.246487	0.3612	0.357403	0.259926	0.252915	0.417135	0.377364	0.283638	0.267067	0.28736	0.428332	0.426846	0.252144	0.329678	0.337149	0.310203					0.306712	0.0727207	19
32.45	0.214155	0.206308	0.238285	0.28866	0.371835	0.366856	0.269456	0.254386	0.416224	0.383671	0.289814	0.262923	0.279584	0.411707	0.410992	0.234272	0.312778	0.312387	0.29288					0.306167	0.0682703	19
33.748	0.212168	0.206929	0.233874	0.288128	0.384636	0.373635	0.262438	0.261946	0.430695	0.382882	0.276246	0.265851	0.280743	0.419987	0.429694	0.243188	0.317659	0.328968	0.301964					0.310612	0.0729713	19
35.046	0.214311	0.233154	0.227225	0.303483	0.395312	0.361194	0.266184	0.269249	0.427239	0.397194	0.286163	0.273223	0.292712	0.41757	0.425973	0.236147	0.318166	0.322095	0.296821					0.313864	0.0705459	19
36.344	0.215844	0.227585	0.227831	0.311801	0.391425	0.371427	0.277539	0.269919	0.438169	0.384374	0.286143	0.28002	0.301457	0.405521	0.41091	0.227983	0.299988	0.313736	0.289151					0.312149	0.0689085	19
37.642	0.228543	0.217013	0.237831	0.283791	0.383828	0.364666	0.270158	0.263487	0.428807	0.387815	0.288823	0.283236	0.299479	0.393535	0.384614	0.228082	0.283203	0.300578	0.276339					0.305465	0.0648149	19
38.94	0.215246	0.220635	0.244251	0.302403	0.403669	0.382067	0.268517	0.260546	0.433711	0.397055	0.281988	0.27214	0.30248	0.401228	0.39562	0.235185	0.287638	0.300722	0.277386					0.309605	0.0697354	19
40.238	0.218864	0.215531	0.254569	0.320723	0.411109	0.396595	0.286579	0.270452	0.445735	0.400858	0.273616	0.278716	0.311087	0.418416	0.414133	0.238564	0.307546	0.335085	0.300393					0.320977	0.072791	19
41.536	0.217272	0.240456	0.242929	0.281535	0.421325	0.399395	0.303077	0.286019	0.464902	0.404949	0.268538	0.284155	0.301977	0.39736	0.396281	0.226502	0.298956	0.305745	0.280046					0.316917	0.0735562	19
42.834	0.220606	0.230402	0.242319	0.31282	0.419962	0.390608	0.292013	0.272693	0.441682	0.402207	0.284305	0.296115	0.324477	0.43975	0.426503	0.245966	0.334561	0.343212	0.310869					0.327951	0.0731127	19
44.132	0.221298	0.237596	0.245588	0.329439	0.467685	0.426299	0.294606	0.282738	0.455426	0.402774	0.291283	0.29848	0.309144	0.422932	0.425498	0.245024	0.308299	0.331667	0.303651					0.331549	0.0779075	19
45.43	0.229402	0.234509	0.227518	0.336491	0.451329	0.459374	0.298045	0.286842	0.479283	0.405018	0.294013	0.303592	0.324932	0.451035	0.448145	0.258732	0.336933	0.343153	0.319877					0.341485	0.0835199	19
46.728	0.229056	0.257554	0.255554	0.346238	0.452972	0.438861	0.305964	0.297874	0.470964	0.405351	0.307729	0.303253	0.314747	0.478599	0.469182	0.267219	0.351169	0.368288	0.341159					0.350617	0.0803383	19
48.026	0.244252	0.25044	0.250442	0.38004	0.452823	0.440414	0.28672	0.290956	0.456025	0.422736	0.307739	0.318194	0.351908	0.454227	0.449759	0.25902	0.321134	0.349751	0.33102					0.348295	0.0773559	19
49.324	0.239562	0.241632	0.250189	0.365405	0.440921	0.42296	0.302149	0.306642	0.460031	0.423775	0.313346	0.32316	0.330498	0.457587	0.452494	0.254993	0.336829	0.343825	0.324876					0.346888	0.0758866	19
50.622	0.236364	0.264222	0.26548	0.346205	0.438949	0.418718	0.32181	0.305162	0.477991	0.438592	0.348253	0.317711	0.333622	0.442123	0.443814	0.255062	0.331774	0.350307	0.324694					0.350571	0.0729077	19
51.92	0.265453	0.252115	0.256211	0.368673	0.447951	0.425173	0.315411	0.302062	0.470871	0.442943	0.335894	0.332385	0.349519	0.429081	0.420038	0.243773	0.309473	0.330079	0.311442					0.347818	0.0723613	19
53.218	0.262289	0.260677	0.274969	0.345145	0.415496	0.401596	0.312793	0.297162	0.487914	0.4304	0.344864	0.334728	0.36178	0.447412	0.443549	0.25478	0.329599	0.340241	0.317531					0.35068	0.069602	19
54.516	0.242902	0.267169	0.252798	0.3624	0.446718	0.427402	0.324546	0.308856	0.495008	0.445842	0.356786	0.329405	0.360049	0.452683	0.443271	0.256124	0.326823	0.339832	0.320975					0.355768	0.0764889	19
55.814	0.22642	0.250629	0.264445	0.367949	0.477412	0.44303	0.317964	0.321111	0.50848	0.440454	0.328568	0.334141	0.359112	0.472191	0.461927	0.259226	0.347713	0.359412	0.328728					0.361522	0.0841137	19
57.112	0.251937	0.263387	0.2733	0.383603	0.454488	0.440866	0.315435	0.301325	0.479073	0.434939	0.314338	0.326193	0.362121	0.447243	0.444589	0.266785	0.342226	0.342536	0.333284					0.356719	0.0736337	19
58.41	0.268422	0.274478	0.285112	0.36471	0.470468	0.438437	0.326636	0.316877	0.498416	0.448303	0.330719	0.339139	0.347372	0.460815	0.450674	0.256223	0.337365	0.352454	0.326521					0.362797	0.0751902	19
59.708	0.245687	0.25294	0.277572	0.39209	0.490732	0.48036	0.323282	0.312618	0.500566	0.449164	0.340669	0.348889	0.360033	0.480462	0.47984	0.277814	0.3734	0.385433	0.352875					0.37497	0.0843198	19
61.006	0.253981	0.280957	0.283823	0.377443	0.476914	0.464545	0.319015	0.305903	0.500798	0.463912	0.339084	0.334202	0.355441	0.509241	0.502314	0.292416	0.381926	0.398089	0.374922					0.379733	0.0837971	19
62.304	0.254606	0.270811	0.288729	0.368916	0.492615	0.471864	0.336792	0.320621	0.49775	0.455511	0.314866	0.336803	0.35675	0.518674	0.519777	0.302298	0.399264	0.420145	0.389739					0.385081	0.0866737	19
63.602	0.255793	0.267312	0.278957	0.397355	0.503832	0.46686	0.331235	0.308021	0.492684	0.443046	0.327284	0.341413	0.357816	0.504	0.489279	0.288021	0.38363	0.386018	0.357919					0.37792	0.0839114	19
64.9	0.261525	0.265015	0.264435	0.384439	0.481998	0.456845	0.336889	0.320672	0.512573	0.456888	0.325668	0.341644	0.357009	0.504649	0.497705	0.288757	0.37209	0.391942	0.367297					0.378318	0.0845868	19
66.198	0.275888	0.278392	0.292684	0.362926	0.489662	0.468305	0.341207	0.322494	0.510457	0.439382	0.29964	0.331895	0.362651	0.496588	0.484902	0.278663	0.366542	0.389857	0.356809					0.37626	0.081223	19
67.496	0.250634	0.262206	0.287408	0.401299	0.509196	0.485682	0.344573	0.317165	0.507855	0.457159	0.288837	0.326195	0.360306	0.494181	0.501461	0.28771	0.373809	0.396421	0.374554					0.38035	0.0892059	19
68.794	0.252707	0.268862	0.284309	0.412874	0.509325	0.477022	0.339633	0.325016	0.5104	0.445994	0.277526	0.327614	0.366299	0.512017	0.50918	0.294825	0.380808	0.396531	0.382806					0.382829	0.0900236	19
70.092	0.212003	0.217702	0.243971	0.391909	0.488325	0.472432	0.353176	0.319472	0.503757	0.463875	0.292344	0.325665	0.360901	0.5101	0.499909	0.289155	0.383253	0.39718	0.376902					0.373791	0.0972859	19
71.39	0.198783	0.224199	0.226418	0.42527	0.489043	0.47339	0.338538	0.320459	0.511197	0.448598	0.29168	0.340007	0.378487	0.527989	0.524338	0.301455	0.399547	0.415761	0.386209					0.380072	0.102889	19
72.688	0.241279	0.249954	0.245712	0.409485	0.477644	0.457765	0.349107	0.324148	0.530446	0.448431	0.289492	0.342264	0.384186	0.550916	0.541878	0.304789	0.404383	0.427114	0.39727					0.388224	0.0984785	19
73.986	0.266081	0.262397	0.284645	0.414506	0.466479	0.443112	0.341602	0.32288	0.525224	0.461968	0.272401	0.343619	0.357025	0.567776	0.549559	0.308218	0.424385	0.440812	0.407743					0.392654	0.096346	19
75.284	0.263617	0.267899	0.299269	0.423363	0.461886	0.43299	0.359183	0.331314	0.523851	0.454173	0.245862	0.320313	0.344847	0.557213	0.543231	0.306803	0.411278	0.427884	0.407537					0.388553	0.0948269	19
76.582	0.274991	0.289256	0.296011	0.440025	0.455806	0.434731	0.339005	0.329179	0.524402	0.481357	0.241366	0.313042	0.339027	0.567663	0.559202	0.327347	0.427253	0.444217	0.419451					0.394912	0.098099	19
77.88	0.288558	0.284531	0.289511	0.422988	0.445158	0.41807	0.359554	0.33616	0.519344	0.479555	0.250049	0.320458	0.371137	0.555893	0.536889	0.314955	0.40193	0.433715	0.405836					0.391279	0.0903039	19
79.178	0.273841	0.291835	0.290575	0.427337	0.463993	0.427437	0.345078	0.330225	0.51876	0.474612	0.231677	0.323958	0.355459	0.536287	0.523875	0.304874	0.393046	0.43255	0.401589					0.386685	0.0911499	19
80.476	0.268431	0.283951	0.299829	0.453853	0.484507	0.454276	0.35547	0.324691	0.522578	0.48805	0.234801	0.321212	0.34756	0.535621	0.53449	0.311207	0.395579	0.429407	0.388169					0.391246	0.0955725	19
81.774	0.279245	0.303827	0.302716	0.445963	0.469267	0.448442	0.361164	0.336399	0.526576	0.463146	0.262198	0.336577	0.366155	0.543644	0.518175	0.301467	0.410505	0.423254	0.4063					0.395001	0.0871766	19
83.072	0.264459	0.270721	0.277115	0.400332	0.441399	0.409817	0.369198	0.344669	0.540982	0.475407	0.268759	0.328602	0.364288	0.538027	0.516496	0.30297	0.394087	0.420101	0.383288					0.384775	0.0892924	19
84.37	0.291226	0.306494	0.3116	0.429841	0.456109	0.399409	0.352921	0.33345	0.519294	0.46758	0.276806	0.347321	0.379286	0.574971	0.549347	0.325667	0.426586	0.452013	0.417071					0.400894	0.087682	19
85.668	0.276886	0.303256	0.308654	0.453185	0.465618	0.428052	0.362655	0.337525	0.539277	0.472725	0.28885	0.33344	0.373411	0.559005	0.545229	0.306911	0.422076	0.42422	0.41882					0.401042	0.0896615	19
86.966	0.285045	0.304671	0.320388	0.450119	0.445941	0.392793	0.36345	0.337218	0.546681	0.479312	0.304556	0.353788	0.400215	0.588952	0.582581	0.333966	0.431941	0.457929	0.421646					0.410589	0.0924231	19
88.264	0.303482	0.295894	0.296486	0.439132	0.436679	0.39649	0.349686	0.34303	0.526369	0.45352	0.28346	0.360914	0.368919	0.608451	0.583013	0.340603	0.460489	0.468825	0.435479					0.407943	0.0952696	19
89.562	0.273239	0.290991	0.299985	0.4362	0.429896	0.389513	0.361733	0.339943	0.545641	0.487964	0.302384	0.344929	0.377408	0.600535	0.582881	0.340802	0.451765	0.466126	0.434129					0.408214	0.097599	19
90.86	0.294357	0.303179	0.311807	0.44259	0.450442	0.404156	0.364199	0.335264	0.537846	0.481625	0.281109	0.350423	0.378135	0.582479	0.566298	0.324279	0.427513	0.454307	0.423194					0.405958	0.0916372	19
92.158	0.287592	0.305013	0.303361	0.459639	0.441926	0.399649	0.349773	0.338095	0.538088	0.456728	0.27812	0.354198	0.381806	0.566904	0.57495	0.318791	0.424733	0.442	0.415908					0.401962	0.0912422	19
93.456	0.283806	0.307931	0.311054	0.462027	0.455939	0.411225	0.359701	0.34462	0.542516	0.46525	0.277402	0.351887	0.367681	0.572088	0.559013	0.319424	0.416207	0.44432	0.423692					0.403989	0.0908351	19
94.754	0.272843	0.292653	0.30385	0.46744	0.438077	0.391512	0.363366	0.340059	0.555983	0.479405	0.292896	0.350427	0.382474	0.547589	0.556316	0.31871	0.410949	0.433199	0.409202					0.400366	0.0903522	19
96.052	0.298472	0.31253	0.325874	0.465847	0.438978	0.382393	0.37162	0.336404	0.528034	0.469202	0.308788	0.365667	0.391137	0.556349	0.547399	0.324805	0.408507	0.44392	0.408968					0.404468	0.0812251	19
97.35	0.286561	0.295594	0.322802	0.456429	0.442318	0.394717	0.37077	0.324812	0.541312	0.479738	0.343394	0.383585	0.406731	0.584818	0.585	0.340813	0.43403	0.466638	0.430312					0.415283	0.0897685	19
98.648	0.275805	0.303358	0.307516	0.468259	0.45184	0.40547	0.368856	0.345512	0.552934	0.485388	0.356127	0.382947	0.403954	0.603696	0.576565	0.339181	0.430812	0.474724	0.430921					0.419151	0.0926256	19
99.946	0.291663	0.301587	0.320881	0.477063	0.466879	0.435954	0.372446	0.34124	0.53857	0.47402	0.360865	0.403508	0.436385	0.574278	0.56745	0.325079	0.426906	0.463128	0.433032					0.421628	0.0856622	19
101.244	0.258598	0.274708	0.2871	0.483479	0.459514	0.433378	0.367395	0.352888	0.555436	0.475409	0.359633	0.405566	0.415602	0.577029	0.577862	0.336804	0.448573	0.470116	0.436029					0.419743	0.0952286	19
102.542	0.303738	0.298108	0.314624	0.459696	0.483939	0.427196	0.370841	0.347604	0.539605	0.46764	0.365124	0.406924	0.424198	0.577672	0.572587	0.34033	0.433614	0.459144	0.425427					0.422001	0.0845867	19
103.84	0.278908	0.281827	0.308936	0.470774	0.476643	0.452648	0.387118	0.359317	0.55704	0.476503	0.359398	0.427987	0.422952	0.557725	0.557974	0.316153	0.407524	0.449267	0.41726					0.419261	0.0877073	19
105.138	0.310682	0.308923	0.324554	0.481254	0.483961	0.44185	0.380255	0.350486	0.561816	0.495592	0.366629	0.412006	0.440564	0.518819	0.512705	0.301476	0.388412	0.414404	0.382556					0.414576	0.07873	19
106.436	0.309667	0.305036	0.320594	0.491746	0.497059	0.449584	0.393734	0.341368	0.557986	0.498763	0.364648	0.40784	0.419052	0.508024	0.506233	0.29734	0.372797	0.408812	0.376831					0.411953	0.0802005	19
107.734	0.298107	0.290737	0.318531	0.489009	0.479512	0.448299	0.386903	0.369324	0.570354	0.489748	0.37529	0.420742	0.433689	0.487898	0.475617	0.28635	0.355454	0.386029	0.352671					0.406014	0.0802744	19
109.032	0.2967	0.301194	0.31991	0.472339	0.461701	0.430277	0.373288	0.367357	0.572101	0.492512	0.379144	0.399236	0.422319	0.487044	0.490601	0.286267	0.352365	0.405629	0.372937					0.404364	0.0778482	19
110.33	0.305534	0.300034	0.302309	0.469456	0.458674	0.421445	0.384304	0.356999	0.550765	0.482356	0.373275	0.430624	0.446244	0.486538	0.470481	0.280192	0.350384	0.388664	0.361084					0.401019	0.0758217	19
111.628	0.310391	0.315866	0.330639	0.48136	0.470417	0.423766	0.378345	0.345673	0.560315	0.483635	0.356931	0.402614	0.424153	0.47543	0.485001	0.281873	0.343467	0.383417	0.363121					0.400864	0.0753911	19
112.926	0.311031	0.301867	0.326812	0.49426	0.467705	0.420383	0.379547	0.349031	0.558555	0.477851	0.341323	0.380855	0.410226	0.492382	0.470843	0.281218	0.349575	0.379116	0.35028					0.396993	0.077409	19
114.224	0.280518	0.318777	0.322003	0.505417	0.468597	0.426573	0.366444	0.358972	0.551205	0.473531	0.356787	0.415163	0.43596	0.487614	0.487696	0.283525	0.350827	0.407534	0.365576					0.403301	0.0782931	19
115.522	0.2907	0.30902	0.318919	0.500221	0.466299	0.427962	0.382013	0.35425	0.563037	0.487315	0.361845	0.41412	0.427959	0.515038	0.495429	0.294387	0.365143	0.404067	0.367716					0.407655	0.0801849	19
116.82	0.309674	0.315466	0.313691	0.493184	0.463346	0.425997	0.397154	0.347579	0.579689	0.494571	0.332549	0.394618	0.426218	0.473434	0.479446	0.269315	0.334937	0.378195	0.356206					0.399225	0.0819137	19
118.118	0.319637	0.334286	0.334132	0.489756	0.479275	0.441733	0.403433	0.348491	0.574341	0.503261	0.305879	0.37306	0.420281	0.482239	0.481656	0.29108	0.350822	0.387161	0.351932					0.403813	0.0798708	19
119.416	0.297861	0.311475	0.327245	0.496739	0.479853	0.445653	0.397088	0.360297	0.575542	0.496085	0.28239	0.363452	0.400003	0.479102	0.485654	0.283095	0.345158	0.390811	0.353503					0.398474	0.0851964	19
120.714	0.299556	0.314542	0.31508	0.498454	0.494013	0.444885	0.393478	0.365101	0.569628	0.483171	0.280573	0.36384	0.425431	0.502403	0.502222	0.296616	0.359992	0.406099	0.371535					0.404559	0.0856334	19
	Normalized			Cy5-tau with mononucleosomes
seconds	1	2	3	4	5	6	7	8	9	10	11	12	13	14	15	16	17	18	19	20	21	22		Average	STDEv	n
0	0	0	0	0	0	0	0	0	0	0	0	0	0	0	0	0	0	0	0	0	0	0		0	0	22
1.298	0.0136048	0.00378629	0.0201999	0.0214928	0.0189625	0.024831	0.0345897	0.0343372	0.0381346	0.0382881	0.0290245	0.0356885	0.0301666	0.0372407	0.0325869	0.0320841	0.025599	0.0399963	0.0332612	0.0336607	0.0305266	0.0458575		0.0297236	0.00960616	22
2.596	0.0293312	0.0438718	0.0525194	0.0435631	0.0507916	0.0494685	0.0478553	0.058825	0.0608838	0.0603323	0.0604478	0.0420806	0.0501867	0.05278	0.0386084	0.0395651	0.0322131	0.055741	0.0471596	0.0598385	0.0633699	0.0886724		0.0512775	0.0125964	22
3.894	0.0482953	0.0490938	0.0669373	0.0507947	0.070902	0.0570143	0.0590181	0.0780604	0.0792012	0.0806966	0.0677265	0.0678043	0.0501042	0.0759987	0.0605336	0.06715	0.0481711	0.063397	0.0685039	0.0874737	0.0924848	0.106544		0.0679957	0.0153691	22
5.192	0.0554946	0.0559811	0.0659249	0.0599896	0.0817976	0.0760035	0.0824264	0.0985289	0.0941848	0.104822	0.0928757	0.0792275	0.0827794	0.0830501	0.0790017	0.0878197	0.0689393	0.0724477	0.0761059	0.0966175	0.103364	0.122541		0.0827238	0.0167195	22
6.49	0.0632777	0.0740871	0.0822945	0.0822287	0.0877169	0.0949014	0.0928151	0.0994481	0.117012	0.11743	0.104948	0.0866195	0.0900923	0.105286	0.0908173	0.0968991	0.0867693	0.083614	0.0934013	0.113129	0.131542	0.125867		0.0963725	0.0168026	22
7.788	0.078329	0.08884	0.0874251	0.0973943	0.100446	0.115012	0.0953524	0.11987	0.109138	0.144971	0.120592	0.102986	0.0969161	0.116619	0.0986436	0.113691	0.0893873	0.0975491	0.108219	0.124583	0.144216	0.164312		0.10975	0.0209367	22
9.086	0.0714696	0.087648	0.0985942	0.124178	0.109941	0.113553	0.113756	0.125116	0.137244	0.156992	0.126599	0.121532	0.112527	0.125428	0.123364	0.124551	0.109478	0.0965811	0.105779	0.138108	0.152436	0.172509		0.120336	0.0227935	22
10.384	0.0803	0.0955508	0.109179	0.12181	0.134958	0.139066	0.130817	0.147471	0.150651	0.169596	0.149029	0.134186	0.127438	0.137419	0.142296	0.133326	0.12292	0.117428	0.131173	0.15611	0.168302	0.182759		0.135536	0.0235388	22
11.682	0.0904319	0.0988582	0.1141	0.122784	0.142375	0.13303	0.135041	0.163073	0.170564	0.178722	0.15786	0.131239	0.12505	0.147241	0.141755	0.152702	0.125777	0.117154	0.127931	0.169607	0.182255	0.211906		0.142702	0.0289	22
12.98	0.0946242	0.0968299	0.116198	0.142788	0.146256	0.154957	0.144575	0.160285	0.169245	0.201763	0.178456	0.137972	0.116237	0.143243	0.13201	0.136833	0.130653	0.12219	0.141604	0.174528	0.191083	0.223383		0.147987	0.0321843	22
14.278	0.0977358	0.114622	0.119549	0.122054	0.135091	0.145529	0.132638	0.151305	0.166596	0.186277	0.172646	0.152025	0.1308	0.159711	0.146307	0.157987	0.132586	0.134288	0.146598	0.190274	0.20628	0.226538		0.151247	0.0309073	22
15.576	0.102228	0.110535	0.128642	0.142571	0.158398	0.149153	0.149871	0.181465	0.190758	0.209964	0.187212	0.147366	0.134679	0.166444	0.161933	0.163274	0.150321	0.140824	0.165659	0.19713	0.219937	0.237801		0.163462	0.0338404	22
16.874	0.105793	0.120241	0.132488	0.15588	0.153864	0.168954	0.161667	0.189915	0.194357	0.212523	0.188021	0.162706	0.148973	0.178709	0.166949	0.172344	0.153367	0.149581	0.17269	0.202569	0.216945	0.248236		0.170762	0.0326003	22
18.172	0.114759	0.125472	0.130967	0.160303	0.162819	0.176956	0.159357	0.178639	0.190324	0.209981	0.196056	0.157941	0.144733	0.188689	0.181614	0.169284	0.154074	0.145327	0.172454	0.218825	0.225184	0.25376		0.173524	0.0337631	22
19.47	0.11595	0.118864	0.141017	0.163416	0.164492	0.169735	0.154387	0.190505	0.206835	0.23531	0.196362	0.164175	0.153173	0.187936	0.182003	0.181706	0.157955	0.158077	0.180885	0.218568	0.233648	0.272556		0.179434	0.0376239	22
20.768	0.121506	0.137839	0.148747	0.163695	0.166666	0.173613	0.161967	0.194986	0.199088	0.228798	0.203966	0.173346	0.163494	0.186906	0.192184	0.189149	0.169769	0.171206	0.183085	0.234643	0.240518	0.278597		0.185626	0.0358512	22
22.066	0.131417	0.143497	0.151416	0.163464	0.179616	0.186853	0.156751	0.207641	0.21627	0.235754	0.21543	0.166389	0.161925	0.189938	0.178119	0.186899	0.179408	0.155367	0.184349	0.242984	0.25388	0.281175		0.189479	0.038289	22
23.364	0.128512	0.143727	0.161866	0.156551	0.172608	0.190526	0.172644	0.206697	0.219789	0.245095	0.214155	0.175103	0.180388	0.193862	0.187561	0.191074	0.165933	0.175985	0.182306	0.246405	0.260185	0.298447		0.194064	0.0401765	22
24.662	0.129496	0.138164	0.150659	0.181959	0.197567	0.192769	0.182903	0.215048	0.21864	0.253381	0.223942	0.184156	0.173939	0.201176	0.203848	0.216264	0.173564	0.169138	0.201612	0.252311	0.260249	0.282576		0.200153	0.0390063	22
25.96	0.137951	0.136715	0.167317	0.184776	0.188313	0.190393	0.182883	0.213602	0.224906	0.247462	0.227816	0.183585	0.182237	0.206985	0.188401	0.199822	0.18438	0.160505	0.192261	0.260387	0.281154	0.318032		0.202722	0.0437208	22
27.258	0.130429	0.148192	0.166788	0.187015	0.181337	0.207807	0.196716	0.23515	0.234669	0.258976	0.241229	0.197582	0.183964	0.211802	0.196262	0.21441	0.173353	0.18259	0.192303	0.266228	0.267079	0.294505		0.207654	0.0408573	22
28.556	0.141639	0.156178	0.185976	0.190829	0.205815	0.201982	0.194845	0.237137	0.244295	0.264275	0.238792	0.204481	0.19633	0.232835	0.207247	0.217713	0.19633	0.181144	0.202226	0.259902	0.265188	0.293222		0.214472	0.0367886	22
29.854	0.139335	0.156404	0.185488	0.195905	0.196292	0.203436	0.204332	0.246546	0.237511	0.262098	0.237316	0.210935	0.193182	0.235443	0.223505	0.21649	0.198554	0.184964	0.206456	0.27254	0.273496	0.301884		0.217369	0.0387904	22
31.152	0.15628	0.16436	0.179277	0.208765	0.208188	0.213014	0.211544	0.236067	0.24889	0.27566	0.262129	0.211383	0.196832	0.236857	0.221633	0.226254	0.209513	0.190037	0.201245	0.270348	0.276864	0.315093		0.223647	0.0390246	22
32.45	0.154354	0.16809	0.198796	0.203321	0.200464	0.215571	0.219567	0.238275	0.255733	0.28203	0.264414	0.203334	0.206893	0.238236	0.2326	0.239415	0.212417	0.200732	0.219906	0.293021	0.306661	0.332718		0.231207	0.0436956	22
33.748	0.156844	0.168191	0.200941	0.204926	0.205069	0.225944	0.216108	0.236489	0.268985	0.28553	0.267065	0.209198	0.200362	0.235488	0.224726	0.232314	0.20708	0.190564	0.217786	0.281188	0.294197	0.331171		0.230008	0.0425815	22
35.046	0.162713	0.163881	0.177622	0.20285	0.216314	0.219511	0.209737	0.233375	0.242527	0.279118	0.266394	0.216089	0.19064	0.25299	0.228015	0.23733	0.20639	0.2141	0.222331	0.287011	0.30013	0.329241		0.229923	0.0426549	22
36.344	0.162273	0.185692	0.186562	0.203055	0.208113	0.218924	0.213221	0.244828	0.258086	0.290536	0.268154	0.221047	0.205934	0.255506	0.229857	0.243746	0.211757	0.203074	0.237764	0.292975	0.292162	0.338222		0.235068	0.0424092	22
37.642	0.165081	0.174384	0.193419	0.208168	0.226012	0.223186	0.227222	0.261544	0.266552	0.303729	0.285683	0.219204	0.219981	0.253087	0.224419	0.255099	0.203583	0.196036	0.236551	0.298683	0.306874	0.341687		0.240463	0.045804	22
38.94	0.160314	0.175553	0.198468	0.212072	0.219702	0.238	0.227594	0.25185	0.266432	0.297326	0.284837	0.222536	0.21021	0.257784	0.2206	0.239129	0.214302	0.20121	0.219035	0.291179	0.288798	0.332217		0.237689	0.0423092	22
40.238	0.173137	0.185231	0.198556	0.221742	0.228687	0.236224	0.238999	0.257072	0.274093	0.3097	0.273883	0.231645	0.220961	0.257869	0.241269	0.263184	0.241095	0.220311	0.240193	0.304466	0.302248	0.347344		0.248541	0.0418344	22
41.536	0.168628	0.159137	0.189421	0.208215	0.225914	0.236109	0.233424	0.261699	0.27534	0.316148	0.282198	0.228636	0.222943	0.252796	0.242125	0.272944	0.227648	0.209981	0.243519	0.292618	0.288492	0.327269		0.243873	0.0435906	22
42.834	0.172525	0.186796	0.200239	0.225867	0.225485	0.247496	0.232724	0.25506	0.2756	0.316316	0.298375	0.233003	0.217273	0.270961	0.235467	0.250747	0.219212	0.200646	0.227162	0.308806	0.302948	0.35278		0.247977	0.0457904	22
44.132	0.172639	0.189169	0.207819	0.231178	0.235826	0.254503	0.239859	0.276074	0.287378	0.320826	0.31215	0.24311	0.221659	0.263921	0.246271	0.266437	0.237181	0.212433	0.242753	0.31282	0.340715	0.367042		0.258262	0.0490033	22
45.43	0.177783	0.198536	0.217336	0.231475	0.240536	0.262346	0.241398	0.25746	0.294327	0.337528	0.298823	0.23381	0.215068	0.25932	0.24688	0.25053	0.236382	0.2161	0.22835	0.326723	0.329111	0.374227		0.257911	0.0493955	22
46.728	0.183483	0.193314	0.205707	0.244882	0.242669	0.255926	0.251586	0.279149	0.293847	0.343236	0.312563	0.224471	0.225814	0.269087	0.248151	0.250432	0.225673	0.21328	0.237265	0.330005	0.332203	0.375266		0.260819	0.0512131	22
48.026	0.171485	0.192349	0.227197	0.239531	0.229739	0.252181	0.25241	0.281763	0.299175	0.345655	0.309663	0.235126	0.223514	0.260195	0.253546	0.258765	0.233453	0.224612	0.243113	0.342038	0.355415	0.388288		0.26451	0.0546995	22
49.324	0.194084	0.212551	0.233794	0.244171	0.241699	0.269791	0.250269	0.285954	0.300466	0.341502	0.327685	0.24293	0.223257	0.264672	0.257252	0.274397	0.244839	0.229981	0.25036	0.320758	0.341196	0.37538		0.269409	0.046978	22
50.622	0.189168	0.206492	0.234464	0.243785	0.246402	0.270987	0.260056	0.288108	0.31056	0.348413	0.332425	0.24978	0.235323	0.290941	0.257394	0.26329	0.241028	0.226668	0.246621	0.346597	0.359837	0.390093		0.274474	0.0528383	22
51.92	0.185796	0.204696	0.221011	0.265464	0.243927	0.273055	0.259577	0.290478	0.314561	0.348711	0.337085	0.242042	0.233436	0.283194	0.259076	0.267197	0.233608	0.230496	0.250101	0.349085	0.358009	0.37535		0.273907	0.0526161	22
53.218	0.186404	0.210722	0.220158	0.248931	0.244206	0.258778	0.263066	0.293222	0.311111	0.351906	0.336844	0.254985	0.232526	0.275784	0.254107	0.272552	0.242476	0.241023	0.247664	0.33151	0.343987	0.371854		0.272446	0.0493743	22
54.516	0.184854	0.209914	0.22701	0.254254	0.248051	0.270475	0.265933	0.293239	0.311244	0.352743	0.327837	0.254696	0.236335	0.281276	0.258505	0.276606	0.244375	0.233257	0.259765	0.341012	0.350749	0.37416		0.275286	0.0495056	22
55.814	0.183087	0.195412	0.227211	0.260278	0.249312	0.26098	0.262398	0.299211	0.314143	0.357806	0.349547	0.256422	0.245005	0.2871	0.264842	0.281639	0.257145	0.233598	0.252194	0.3497	0.355793	0.391059		0.278813	0.0544145	22
57.112	0.190636	0.212654	0.242286	0.267924	0.263654	0.270758	0.262563	0.314997	0.325949	0.359625	0.345584	0.239459	0.237441	0.277814	0.250379	0.28517	0.245609	0.218933	0.244376	0.349367	0.373758	0.392257		0.280509	0.0558342	22
58.41	0.186239	0.214091	0.230327	0.255597	0.258382	0.260358	0.267605	0.30306	0.323525	0.367154	0.333077	0.24747	0.25297	0.285902	0.257855	0.272273	0.251776	0.236875	0.256416	0.347819	0.360803	0.381913		0.279613	0.0521637	22
59.708	0.208849	0.206074	0.246075	0.256744	0.249065	0.262568	0.2629	0.294475	0.310133	0.336295	0.331078	0.248175	0.243656	0.289748	0.271921	0.281736	0.244113	0.230342	0.245756	0.34889	0.358804	0.401478		0.278585	0.0505966	22
61.006	0.204546	0.21259	0.242757	0.252672	0.248805	0.274747	0.267325	0.306468	0.326003	0.369555	0.33903	0.251565	0.246862	0.27858	0.260253	0.282977	0.234052	0.23377	0.249628	0.366522	0.365226	0.40568		0.28271	0.0559404	22
62.304	0.208301	0.207485	0.249476	0.253541	0.258365	0.274631	0.268046	0.292798	0.313123	0.352213	0.342849	0.257049	0.252186	0.286364	0.279893	0.28354	0.262945	0.230761	0.238823	0.350729	0.370883	0.408058		0.28373	0.0526516	22
63.602	0.205996	0.212161	0.240621	0.252091	0.25168	0.256744	0.265358	0.299464	0.311331	0.354889	0.327589	0.251135	0.251651	0.291785	0.279906	0.274492	0.257868	0.232056	0.242769	0.364541	0.381774	0.404073		0.282272	0.0543207	22
64.9	0.209808	0.231753	0.255532	0.25104	0.241088	0.261113	0.258208	0.287609	0.307873	0.342023	0.310961	0.261859	0.25102	0.294334	0.276108	0.290356	0.250148	0.234145	0.248193	0.362105	0.374807	0.421289		0.28279	0.0524183	22
66.198	0.214849	0.216593	0.255413	0.263651	0.254831	0.287043	0.275167	0.313106	0.33574	0.366986	0.34253	0.257442	0.252779	0.300903	0.294138	0.289038	0.264143	0.233027	0.253988	0.368762	0.386448	0.424239		0.293219	0.0563984	22
67.496	0.206317	0.227913	0.256458	0.25817	0.246589	0.280742	0.262576	0.292803	0.313521	0.348854	0.322109	0.273839	0.255174	0.308533	0.289765	0.302923	0.269247	0.254861	0.271666	0.364844	0.378398	0.427885		0.291509	0.052162	22
68.794	0.21892	0.234432	0.258314	0.258417	0.256439	0.268755	0.272604	0.309611	0.323114	0.349593	0.327014	0.264297	0.256292	0.305284	0.300451	0.302978	0.254829	0.239691	0.258497	0.375467	0.388917	0.404928		0.29222	0.0514931	22
70.092	0.219976	0.215723	0.261987	0.268567	0.270628	0.27316	0.28435	0.315207	0.331997	0.373705	0.331642	0.265757	0.266671	0.299019	0.291405	0.297909	0.259258	0.237328	0.262092	0.383975	0.392432	0.41409		0.296222	0.0548337	22
71.39	0.20711	0.227763	0.258138	0.263303	0.265737	0.272233	0.282649	0.312922	0.323897	0.37949	0.34837	0.270249	0.252957	0.310643	0.28193	0.300524	0.261049	0.237792	0.265486	0.393109	0.391803	0.438667		0.297537	0.0597203	22
72.688	0.211228	0.220377	0.254215	0.264546	0.269717	0.286315	0.284916	0.312975	0.331554	0.369273	0.348789	0.281855	0.259584	0.307906	0.29485	0.313615	0.268032	0.241766	0.285184	0.37446	0.3948	0.419391		0.299789	0.05473	22
73.986	0.197329	0.208769	0.2448	0.263942	0.270071	0.27002	0.273068	0.311998	0.325763	0.3548	0.346499	0.284564	0.253901	0.310762	0.292329	0.305561	0.265078	0.2566	0.272626	0.39769	0.411934	0.442947		0.29823	0.0619384	22
75.284	0.209709	0.21361	0.24647	0.258652	0.258884	0.274091	0.27702	0.316515	0.326459	0.372073	0.330573	0.280418	0.272639	0.320899	0.293393	0.310241	0.266375	0.256841	0.273215	0.394664	0.392932	0.439069		0.299306	0.0587725	22
76.582	0.210377	0.217096	0.248889	0.261208	0.270173	0.287938	0.285089	0.319729	0.322316	0.362983	0.350691	0.267841	0.255284	0.3064	0.291856	0.316247	0.268714	0.248112	0.279087	0.40448	0.410935	0.434734		0.300917	0.0603855	22
77.88	0.215624	0.216722	0.258678	0.264168	0.27377	0.289468	0.272551	0.313686	0.330791	0.363137	0.337819	0.274343	0.256858	0.312976	0.293165	0.301471	0.260238	0.243255	0.260452	0.40834	0.408365	0.441837		0.299896	0.0608865	22
79.178	0.200703	0.214719	0.238791	0.270342	0.258569	0.268922	0.277862	0.306518	0.336737	0.385128	0.33691	0.275785	0.254071	0.311113	0.294947	0.308789	0.262297	0.253666	0.268863	0.40418	0.413454	0.438752		0.299142	0.0637531	22
80.476	0.206733	0.204136	0.243425	0.276745	0.276408	0.292355	0.271763	0.323555	0.33479	0.352462	0.357918	0.292216	0.27156	0.314194	0.305039	0.326832	0.268457	0.255707	0.275973	0.399445	0.415069	0.461444		0.305738	0.0635217	22
81.774	0.212693	0.201259	0.235514	0.280608	0.279913	0.285678	0.295081	0.339217	0.335337	0.386455	0.368982	0.280179	0.256069	0.317501	0.304095	0.302102	0.275311	0.257396	0.284661	0.414878	0.440539	0.455363		0.309492	0.0683035	22
83.072	0.222929	0.206557	0.252621	0.272718	0.255692	0.279863	0.292408	0.318344	0.335406	0.378702	0.344229	0.298349	0.273698	0.319203	0.297114	0.314685	0.288178	0.266879	0.285998	0.406157	0.411568	0.43479		0.307095	0.0590903	22
84.37	0.220608	0.228897	0.244885	0.280856	0.289296	0.283324	0.280202	0.32808	0.336509	0.368329	0.357648	0.28204	0.267841	0.325104	0.295011	0.321125	0.277462	0.263476	0.293375	0.413158	0.443399	0.462717		0.31197	0.0642531	22
85.668	0.22408	0.232929	0.278561	0.285993	0.276323	0.298757	0.286265	0.327599	0.336749	0.384991	0.367457	0.285981	0.261553	0.326052	0.297761	0.31706	0.276613	0.271202	0.282981	0.431144	0.462525	0.470815		0.317427	0.0676053	22
86.966	0.226278	0.211064	0.258672	0.27436	0.273771	0.300083	0.288274	0.321105	0.341157	0.387945	0.364035	0.283722	0.264427	0.309621	0.291365	0.326217	0.271796	0.248339	0.282902	0.428793	0.431448	0.465434		0.3114	0.0672686	22
88.264	0.221608	0.223485	0.253219	0.267084	0.275107	0.291523	0.292102	0.331878	0.352451	0.395497	0.359979	0.289443	0.261897	0.323327	0.284739	0.31397	0.280758	0.258162	0.280811	0.44272	0.465265	0.489207		0.316101	0.0741014	22
89.562	0.224924	0.230338	0.269665	0.285471	0.279394	0.290178	0.29627	0.327804	0.345801	0.382126	0.36943	0.293518	0.273702	0.330205	0.302387	0.319864	0.281164	0.252087	0.279683	0.446574	0.461174	0.509664		0.320519	0.0736329	22
90.86	0.225787	0.220451	0.259209	0.294683	0.286483	0.300213	0.293849	0.338884	0.357814	0.400141	0.373163	0.280888	0.268321	0.326685	0.29966	0.322831	0.289208	0.272638	0.288466	0.450469	0.464728	0.485606		0.322735	0.0725188	22
92.158	0.22032	0.20746	0.250148	0.28212	0.28686	0.290624	0.291871	0.333281	0.360068	0.388953	0.368421	0.288095	0.278157	0.331327	0.300975	0.329079	0.287509	0.270193	0.29679	0.452538	0.453416	0.491006		0.320873	0.0732114	22
93.456	0.223886	0.228808	0.248007	0.28837	0.278933	0.288948	0.288343	0.321871	0.35362	0.392961	0.373478	0.278627	0.266685	0.311985	0.290658	0.308342	0.277688	0.256541	0.284592	0.44034	0.457841	0.489449		0.315908	0.072775	22
94.754	0.213928	0.229733	0.255357	0.285101	0.285203	0.292101	0.284041	0.315796	0.340734	0.387643	0.349454	0.275779	0.272292	0.324716	0.306053	0.319288	0.296194	0.257274	0.277068	0.44316	0.473586	0.50112		0.317528	0.0743829	22
96.052	0.224555	0.222833	0.269803	0.280639	0.273454	0.292255	0.28075	0.312376	0.34906	0.387683	0.356671	0.284516	0.267754	0.313869	0.305043	0.331597	0.273026	0.266497	0.289406	0.446529	0.460038	0.500505		0.317675	0.0731595	22
97.35	0.2183	0.231307	0.267787	0.280643	0.283475	0.301894	0.28927	0.307108	0.341853	0.386437	0.362083	0.299682	0.273492	0.33729	0.325735	0.322512	0.289574	0.27353	0.300832	0.44641	0.465138	0.489803		0.322462	0.0703834	22
98.648	0.217674	0.235458	0.282867	0.301674	0.287309	0.293831	0.298485	0.31841	0.338251	0.38308	0.353294	0.288648	0.285925	0.339306	0.327865	0.336032	0.297659	0.274482	0.286331	0.455125	0.479411	0.508416		0.326797	0.0729211	22
99.946	0.233625	0.23662	0.274965	0.290935	0.28418	0.309472	0.296872	0.337178	0.342189	0.387925	0.367671	0.28772	0.277271	0.32634	0.304662	0.338467	0.286602	0.257787	0.282491	0.477183	0.498767	0.530582		0.328614	0.0805168	22
101.244	0.24334	0.253043	0.275719	0.297971	0.287709	0.302488	0.302533	0.32483	0.337816	0.399743	0.372211	0.292703	0.283899	0.324138	0.308516	0.338657	0.287707	0.252925	0.288576	0.488539	0.519561	0.532439		0.332503	0.0824858	22
102.542	0.234641	0.228752	0.268957	0.305693	0.30016	0.312539	0.309426	0.342809	0.35972	0.411946	0.384663	0.284448	0.276421	0.314847	0.310416	0.321021	0.285613	0.264108	0.285688	0.479846	0.516369	0.542993		0.333685	0.085133	22
103.84	0.242986	0.243589	0.290461	0.3028	0.289074	0.303129	0.318448	0.344422	0.360969	0.400972	0.385693	0.290919	0.274356	0.330804	0.339157	0.339039	0.276182	0.263831	0.27779	0.46886	0.508752	0.517347		0.334981	0.0786054	22
105.138	0.237427	0.241331	0.285148	0.298626	0.281952	0.30537	0.300067	0.337897	0.357132	0.392798	0.368801	0.303228	0.292141	0.322414	0.32069	0.334404	0.293792	0.26838	0.318616	0.469761	0.48713	0.51534		0.333293	0.0741213	22
106.436	0.230064	0.242916	0.289065	0.304381	0.299683	0.299849	0.299272	0.330193	0.354314	0.410134	0.387292	0.29899	0.283853	0.319838	0.307072	0.32045	0.28161	0.265358	0.27759	0.451274	0.476262	0.494318		0.328353	0.0720746	22
107.734	0.238692	0.241781	0.267566	0.294177	0.294579	0.313135	0.312248	0.343441	0.372629	0.411987	0.382012	0.285481	0.270477	0.332882	0.304393	0.328777	0.283031	0.27024	0.302181	0.473463	0.488517	0.512883		0.332935	0.0775481	22
109.032	0.236237	0.23674	0.276085	0.299033	0.285412	0.315984	0.300852	0.333724	0.353802	0.411875	0.392674	0.298538	0.278954	0.341627	0.326106	0.358048	0.303454	0.28412	0.301823	0.455363	0.495269	0.527219		0.336952	0.0770278	22
110.33	0.23675	0.24199	0.273246	0.295731	0.296154	0.310462	0.310626	0.34383	0.359329	0.414891	0.391384	0.307937	0.275744	0.32983	0.320375	0.337219	0.288434	0.270787	0.299818	0.459952	0.487032	0.501138		0.334212	0.0739788	22
111.628	0.230137	0.237846	0.28008	0.294762	0.293269	0.301552	0.304819	0.33961	0.360758	0.423528	0.386683	0.297169	0.289064	0.340734	0.314007	0.332666	0.295849	0.269166	0.303092	0.444688	0.478031	0.509329		0.333038	0.0735933	22
112.926	0.229666	0.226953	0.281744	0.301476	0.297531	0.334539	0.321623	0.363259	0.374293	0.424722	0.394261	0.314331	0.282186	0.331463	0.309949	0.342996	0.29671	0.275515	0.290493	0.458893	0.474597	0.504368		0.337799	0.0744738	22
114.224	0.246844	0.249277	0.3035	0.311497	0.296003	0.314427	0.319933	0.344935	0.374345	0.420756	0.40246	0.302362	0.275386	0.342042	0.308784	0.347919	0.289557	0.278532	0.291064	0.45995	0.470157	0.492809		0.338297	0.0702507	22
115.522	0.246513	0.260562	0.293498	0.306932	0.299377	0.330035	0.316834	0.352396	0.36267	0.4187	0.395701	0.304221	0.278665	0.343498	0.320085	0.335717	0.295106	0.278359	0.314322	0.455415	0.478346	0.511212		0.340826	0.0704607	22
116.82	0.24261	0.252187	0.284561	0.308938	0.2916	0.31138	0.311583	0.358648	0.364352	0.417168	0.406125	0.291361	0.277041	0.319307	0.314416	0.33302	0.276371	0.275866	0.292077	0.448763	0.461935	0.491374		0.333213	0.0700304	22
118.118	0.244733	0.265978	0.300339	0.302115	0.300146	0.328592	0.308364	0.348406	0.376532	0.433965	0.413404	0.298255	0.277183	0.323678	0.318585	0.314558	0.281162	0.26568	0.296489	0.467779	0.474129	0.49942		0.338159	0.0735181	22
119.416	0.256135	0.273445	0.295302	0.305392	0.298046	0.321598	0.313293	0.340097	0.372751	0.421989	0.398043	0.301836	0.28019	0.341031	0.303016	0.326372	0.290567	0.273875	0.29635	0.475677	0.492212	0.513467		0.340486	0.0741961	22
120.714	0.245319	0.246332	0.281669	0.306215	0.287458	0.311161	0.30693	0.355435	0.379578	0.409516	0.410361	0.298599	0.282297	0.338414	0.329692	0.338198	0.287468	0.267447	0.305413	0.470876	0.48422	0.512351		0.338861	0.0757615	22
	Normalized			Cy5-tau with PEG
seconds	1	2	3	4	5	6	7	8	9	10	11	12	13	14	15	16	17	18	19	20	21			Average	STDEv	n
0	0	0	0	0	0	0	0	0	0	0	0	0	0	0	0	0	0	0	0	0	0			0	0	21
1.298	0.115117	0.106431	0.127262	0.152554	0.120777	0.14608	0.117268	0.0924183	0.127654	0.107383	0.118618	0.173813	0.165344	0.137399	0.105498	0.119071	0.126207	0.138194	0.129782	0.124321	0.110158			0.126731	0.0201052	21
2.596	0.219861	0.170333	0.219945	0.24349	0.200975	0.279508	0.216896	0.230342	0.205964	0.190628	0.204765	0.249264	0.266373	0.227327	0.242455	0.240956	0.261026	0.198565	0.150718	0.200513	0.213626			0.220644	0.0313754	21
3.894	0.304665	0.278869	0.309093	0.349212	0.300628	0.343325	0.312786	0.292443	0.28767	0.239183	0.261864	0.328528	0.328526	0.299347	0.292643	0.266966	0.330753	0.299182	0.240594	0.277916	0.25835			0.295359	0.0311407	21
5.192	0.358413	0.316981	0.352273	0.379712	0.337013	0.390288	0.362649	0.358242	0.358155	0.315429	0.352115	0.3953	0.404226	0.369504	0.360917	0.363215	0.432686	0.31439	0.27466	0.360438	0.359981			0.357933	0.0344019	21
6.49	0.407814	0.376751	0.430334	0.435658	0.394086	0.474052	0.411197	0.38686	0.385086	0.331938	0.375132	0.437951	0.426851	0.432199	0.39372	0.395291	0.467681	0.351588	0.291365	0.400282	0.421441			0.401299	0.042716	21
7.788	0.439092	0.403523	0.48116	0.485968	0.440032	0.485811	0.459645	0.435206	0.436537	0.388246	0.402755	0.462689	0.48724	0.46495	0.421337	0.403948	0.496063	0.441779	0.376096	0.480764	0.509723			0.447741	0.038233	21
9.086	0.500915	0.467198	0.524197	0.547017	0.465235	0.507978	0.495612	0.466688	0.45554	0.41978	0.43523	0.498837	0.533504	0.500164	0.467513	0.479552	0.536977	0.469906	0.398815	0.49883	0.514817			0.484967	0.0383829	21
10.384	0.578561	0.496613	0.568781	0.579428	0.496044	0.555692	0.525538	0.481143	0.508992	0.471568	0.471555	0.53593	0.565883	0.542149	0.502026	0.510826	0.587398	0.460788	0.420487	0.487314	0.514186			0.517186	0.0448518	21
11.682	0.581393	0.48395	0.521781	0.588007	0.535989	0.578843	0.560006	0.540624	0.512141	0.487369	0.495013	0.56305	0.595417	0.590497	0.524112	0.530661	0.581081	0.492655	0.456018	0.532603	0.528826			0.537145	0.0402924	21
12.98	0.599282	0.543925	0.584424	0.61021	0.543439	0.623526	0.581098	0.550153	0.544628	0.508349	0.529523	0.590031	0.610376	0.614046	0.55456	0.554357	0.64741	0.547105	0.501745	0.542553	0.578695			0.569497	0.0387211	21
14.278	0.599612	0.581364	0.594209	0.610772	0.584019	0.616769	0.604794	0.586693	0.565979	0.50451	0.53264	0.606678	0.617552	0.616545	0.542454	0.565413	0.610343	0.561051	0.522271	0.577642	0.587598			0.580424	0.0327513	21
15.576	0.612592	0.576457	0.676566	0.658892	0.590474	0.647919	0.61442	0.584842	0.583719	0.561041	0.593007	0.669379	0.678228	0.656141	0.613507	0.617079	0.64326	0.583794	0.56111	0.596133	0.627084			0.616459	0.0373932	21
16.874	0.670133	0.620161	0.707145	0.699155	0.620926	0.633939	0.645569	0.594245	0.583502	0.587771	0.600096	0.663476	0.669545	0.65451	0.578277	0.596847	0.67046	0.608597	0.601172	0.619262	0.648833			0.632077	0.0382521	21
18.172	0.656769	0.584384	0.690883	0.6754	0.646164	0.654801	0.638218	0.620159	0.60244	0.618014	0.648944	0.704585	0.701691	0.697157	0.583138	0.613325	0.659921	0.606644	0.576838	0.618481	0.664336			0.641062	0.0397265	21
19.47	0.700432	0.632085	0.687076	0.696192	0.658432	0.675784	0.66538	0.645169	0.625348	0.646466	0.694246	0.738289	0.733289	0.702783	0.629739	0.644824	0.689385	0.630116	0.630744	0.626393	0.658342			0.667167	0.035112	21
20.768	0.730649	0.679476	0.736878	0.709519	0.642368	0.670464	0.641933	0.640438	0.616523	0.660283	0.697007	0.755006	0.753531	0.711215	0.639859	0.672104	0.707933	0.626748	0.641562	0.674636	0.689811			0.680854	0.0417042	21
22.066	0.722886	0.674432	0.748637	0.730484	0.665966	0.718843	0.693314	0.663925	0.650119	0.675244	0.727997	0.764876	0.75951	0.728647	0.66595	0.679873	0.712199	0.641359	0.647091	0.676305	0.679858			0.696548	0.03772	21
23.364	0.704161	0.650061	0.68116	0.713477	0.70163	0.70678	0.698875	0.676428	0.659604	0.68454	0.749765	0.786966	0.772544	0.749097	0.704254	0.688665	0.713883	0.709058	0.687971	0.69362	0.695813			0.706112	0.0339682	21
24.662	0.748208	0.670641	0.773463	0.742394	0.734016	0.763102	0.750326	0.710025	0.699564	0.697739	0.742889	0.81585	0.751353	0.766103	0.691215	0.714112	0.72539	0.69497	0.663866	0.652421	0.70049			0.724197	0.0404015	21
25.96	0.752052	0.702852	0.728975	0.70553	0.732763	0.740547	0.717145	0.725351	0.71707	0.729064	0.783169	0.797158	0.780423	0.787811	0.717283	0.73131	0.741288	0.707379	0.676028	0.669505	0.732996			0.732176	0.0337664	21
27.258	0.739052	0.679711	0.751091	0.752418	0.728924	0.751045	0.734615	0.721176	0.712848	0.699432	0.76547	0.796329	0.773985	0.750113	0.757016	0.731561	0.73046	0.734759	0.712157	0.712103	0.745332			0.737124	0.0263536	21
28.556	0.767511	0.687384	0.754129	0.712827	0.742052	0.807092	0.755939	0.746945	0.735466	0.717977	0.759666	0.810773	0.810737	0.769658	0.758057	0.715725	0.730348	0.715652	0.685284	0.659063	0.723091			0.741208	0.0402845	21
29.854	0.772805	0.737676	0.797199	0.740298	0.737266	0.771327	0.755868	0.740242	0.720169	0.721989	0.777746	0.820536	0.792404	0.790704	0.765274	0.758379	0.736763	0.716383	0.722819	0.730087	0.725513			0.753878	0.0297008	21
31.152	0.758787	0.733666	0.787175	0.76283	0.744413	0.811278	0.764246	0.742884	0.711537	0.737041	0.786191	0.839389	0.832174	0.813274	0.75448	0.743147	0.742431	0.74216	0.72965	0.705887	0.747824			0.761451	0.0370346	21
32.45	0.765043	0.728597	0.794524	0.750604	0.770259	0.803399	0.786556	0.777801	0.740175	0.761437	0.782767	0.843549	0.812724	0.782463	0.763125	0.753817	0.765356	0.730423	0.731459	0.710287	0.758116			0.767261	0.0313167	21
33.748	0.800698	0.705999	0.894343	0.802165	0.771327	0.821989	0.78684	0.765379	0.794442	0.77204	0.826629	0.837805	0.838851	0.813509	0.753832	0.754146	0.777347	0.783502	0.789545	0.712111	0.753826			0.788396	0.0431394	21
35.046	0.77847	0.745713	0.819238	0.761406	0.775202	0.766836	0.77609	0.766892	0.759877	0.779031	0.819918	0.883775	0.844235	0.805605	0.793906	0.801899	0.801086	0.759681	0.731784	0.707502	0.744659			0.782038	0.039541	21
36.344	0.799231	0.721029	0.803353	0.793291	0.804469	0.861412	0.81303	0.785268	0.828166	0.774696	0.808854	0.844894	0.867605	0.812021	0.792496	0.77551	0.802077	0.767477	0.733376	0.712492	0.723256			0.791619	0.0429785	21
37.642	0.793756	0.708226	0.854421	0.764336	0.771645	0.78507	0.796995	0.746324	0.783944	0.782137	0.830577	0.846093	0.846408	0.803595	0.80121	0.798833	0.778434	0.786102	0.749667	0.716301	0.742963			0.785097	0.0394996	21
38.94	0.760639	0.751143	0.833898	0.785137	0.798368	0.84463	0.798856	0.786391	0.788824	0.805463	0.851976	0.90233	0.866148	0.830506	0.800763	0.810497	0.808637	0.7391	0.760831	0.712062	0.764133			0.800016	0.0450382	21
40.238	0.802497	0.767401	0.823819	0.80717	0.797707	0.839613	0.825368	0.760434	0.808547	0.831036	0.881148	0.9174	0.879477	0.835891	0.800792	0.806553	0.786571	0.784717	0.792241	0.734178	0.77255			0.812148	0.0430026	21
41.536	0.791624	0.770477	0.836914	0.809721	0.805162	0.847395	0.816125	0.797609	0.81158	0.844732	0.904377	0.924512	0.909723	0.859624	0.770748	0.788597	0.784397	0.780415	0.759927	0.733729	0.765693			0.814909	0.0515675	21
42.834	0.821675	0.741563	0.839281	0.758029	0.788828	0.801243	0.787848	0.783654	0.785416	0.856018	0.908566	0.945772	0.897091	0.853783	0.806015	0.783652	0.793337	0.770983	0.794342	0.733581	0.814551			0.81263	0.0542824	21
44.132	0.782076	0.787022	0.840243	0.819376	0.81309	0.826478	0.816695	0.793789	0.809196	0.841031	0.894665	0.929772	0.8687	0.848022	0.802623	0.786446	0.804964	0.764003	0.784039	0.721027	0.746702			0.813331	0.0476348	21
45.43	0.790582	0.760651	0.80812	0.813473	0.817065	0.870005	0.813867	0.786176	0.789855	0.873756	0.923139	0.965601	0.922446	0.884851	0.796865	0.796685	0.811126	0.821286	0.78517	0.71302	0.802431			0.826008	0.059986	21
46.728	0.832252	0.794758	0.858479	0.836818	0.833999	0.853728	0.822403	0.792662	0.826342	0.885089	0.948724	0.956394	0.924515	0.887379	0.809136	0.790919	0.829714	0.826447	0.799488	0.713486	0.80114			0.839232	0.0570109	21
48.026	0.849832	0.760957	0.914193	0.822672	0.811073	0.84931	0.816244	0.832584	0.81027	0.900115	0.955881	0.971478	0.909465	0.909316	0.767364	0.768172	0.77376	0.84341	0.842437	0.763828	0.819134			0.842452	0.0630423	21
49.324	0.836758	0.768006	0.826489	0.800391	0.818893	0.823106	0.808044	0.81028	0.801002	0.882161	0.93078	0.94902	0.901005	0.876853	0.76701	0.781677	0.805724	0.80404	0.808742	0.727783	0.756379			0.823054	0.0564863	21
50.622	0.820937	0.792122	0.868308	0.786543	0.816185	0.837826	0.815866	0.835171	0.820176	0.855923	0.92474	0.973366	0.904472	0.884127	0.775855	0.767938	0.823646	0.84719	0.830145	0.760005	0.786984			0.834644	0.0536383	21
51.92	0.850722	0.782743	0.827659	0.808489	0.840661	0.863987	0.855082	0.814156	0.812732	0.880112	0.965841	0.968684	0.91939	0.890017	0.77447	0.766577	0.82634	0.817959	0.842932	0.734303	0.81319			0.840764	0.0599195	21
53.218	0.821222	0.775194	0.848789	0.793743	0.832889	0.855204	0.845964	0.816667	0.829533	0.901545	0.9722	0.972885	0.953356	0.909068	0.802093	0.782471	0.81475	0.85556	0.84508	0.739839	0.819842			0.847043	0.0629813	21
54.516	0.803874	0.762083	0.853703	0.800042	0.836704	0.861654	0.846843	0.847963	0.806502	0.92807	0.992917	1.01157	0.928636	0.903067	0.745521	0.760839	0.780341	0.865655	0.88355	0.768894	0.792147			0.846694	0.0744967	21
55.814	0.829921	0.79943	0.85208	0.838208	0.789192	0.827127	0.825715	0.780427	0.762103	0.935893	0.974206	1.00206	0.93733	0.90299	0.782935	0.760613	0.811115	0.819285	0.831981	0.747476	0.800427			0.838596	0.0715361	21
57.112	0.826034	0.784751	0.876914	0.827153	0.815615	0.834126	0.831279	0.791953	0.784068	0.91267	0.962336	0.961754	0.905968	0.87902	0.793069	0.776197	0.818199	0.861684	0.869909	0.733741	0.81818			0.841172	0.0598809	21
58.41	0.8122	0.776779	0.922084	0.815884	0.834099	0.874904	0.853563	0.826235	0.80385	0.921855	0.990847	0.998735	0.952208	0.89938	0.839398	0.823759	0.829824	0.809286	0.798982	0.730433	0.796465			0.852894	0.070425	21
59.708	0.817749	0.780231	0.882743	0.826391	0.829534	0.869535	0.862195	0.82922	0.800761	0.939133	1.0006	1.01868	0.95688	0.91762	0.820158	0.793988	0.841398	0.846384	0.822924	0.744848	0.82334			0.858301	0.0712695	21
61.006	0.854938	0.791907	0.863166	0.839915	0.808564	0.864393	0.849186	0.812357	0.765612	0.917629	0.951372	0.974923	0.940335	0.911474	0.851329	0.802043	0.86875	0.864426	0.838615	0.745746	0.810116			0.853657	0.0598758	21
62.304	0.786176	0.773076	0.839633	0.78807	0.842744	0.860614	0.852306	0.836932	0.807285	0.931496	0.994285	0.977574	0.9371	0.920214	0.818944	0.774907	0.824454	0.85471	0.842211	0.740826	0.782803			0.846969	0.0692572	21
63.602	0.852435	0.824074	0.928062	0.842984	0.830773	0.851041	0.877367	0.821362	0.792386	0.925212	0.961446	0.9815	0.943487	0.928822	0.817496	0.779176	0.813617	0.852108	0.845379	0.753213	0.805219			0.858436	0.063128	21
64.9	0.903714	0.84622	0.956315	0.910224	0.844044	0.852664	0.843623	0.829885	0.781695	0.922173	0.945499	0.981908	0.937323	0.923621	0.795341	0.786361	0.823769	0.855152	0.875069	0.740046	0.829564			0.865915	0.0645469	21
66.198	0.795967	0.775775	0.810366	0.7945	0.831644	0.857616	0.863825	0.820688	0.807448	0.902889	0.949541	0.98208	0.94314	0.904982	0.827406	0.789266	0.844297	0.869371	0.864052	0.761267	0.841924			0.849431	0.0595488	21
67.496	0.840097	0.785282	0.936231	0.852505	0.850937	0.869948	0.848178	0.807371	0.782503	0.923541	0.980638	1.00609	0.977129	0.940175	0.801271	0.770591	0.819596	0.830713	0.874157	0.752879	0.814987			0.86023	0.0737081	21
68.794	0.810697	0.784497	0.907375	0.852015	0.838459	0.85483	0.858851	0.829794	0.803037	0.957195	0.983378	1.00752	0.95492	0.914763	0.843657	0.764894	0.850447	0.833265	0.845124	0.715617	0.765768			0.856005	0.0752524	21
70.092	0.872767	0.882579	0.88845	0.860969	0.86401	0.886556	0.857192	0.820521	0.79957	0.998691	1.04207	1.06998	1.00067	0.930779	0.822666	0.764505	0.834723	0.838339	0.803945	0.726716	0.804181			0.874757	0.0893786	21
71.39	0.846443	0.834836	0.883331	0.845613	0.860806	0.871938	0.86929	0.855868	0.820722	0.991341	1.0318	1.04941	0.993609	0.928855	0.851435	0.78662	0.878325	0.852682	0.846484	0.769705	0.813015			0.880101	0.0763204	21
72.688	0.89147	0.839979	0.940696	0.846394	0.827978	0.850212	0.829253	0.813234	0.764241	1.0018	1.04176	1.0525	0.999133	0.939199	0.86657	0.7901	0.856743	0.860937	0.850777	0.736225	0.796389			0.875981	0.0884226	21
73.986	0.871176	0.823736	0.902369	0.821301	0.852664	0.852356	0.841408	0.82748	0.755146	1.00723	1.05627	1.06287	0.980568	0.943059	0.867949	0.792511	0.863911	0.895357	0.88635	0.780451	0.806368			0.880501	0.0857282	21
75.284	0.846485	0.790815	0.859399	0.777316	0.851343	0.885086	0.879283	0.840089	0.77658	0.988967	1.04532	1.03604	0.995287	0.941233	0.846352	0.747774	0.793708	0.858122	0.853636	0.757828	0.808843			0.865691	0.0885155	21
76.582	0.88564	0.81832	0.950225	0.858393	0.843857	0.834422	0.865106	0.833056	0.754926	1.01815	1.06365	1.06958	1.00347	0.955194	0.887861	0.786579	0.804459	0.87294	0.877146	0.757538	0.836534			0.884621	0.0925557	21
77.88	0.864211	0.808381	0.911924	0.864826	0.866286	0.819357	0.867047	0.823564	0.757091	1.00028	1.05383	1.07438	1.00749	0.934831	0.885149	0.789888	0.840791	0.879812	0.879695	0.77656	0.827258			0.882507	0.0876685	21
79.178	0.843532	0.804601	0.916475	0.86367	0.836791	0.847549	0.866487	0.811435	0.743989	1.00116	1.04498	1.06041	1.01527	0.949121	0.880373	0.755563	0.828957	0.907027	0.928753	0.809701	0.880363			0.885534	0.0888632	21
80.476	0.863035	0.823348	0.916424	0.873129	0.835015	0.857064	0.881797	0.813832	0.765053	0.979106	1.0395	1.04578	0.988021	0.955464	0.88552	0.821603	0.859968	0.893854	0.897188	0.73063	0.811853			0.882723	0.0825379	21
81.774	0.86258	0.848658	0.951249	0.861086	0.847057	0.833849	0.892156	0.821928	0.744665	1.02107	1.0461	1.04892	1.00804	0.946592	0.871666	0.769058	0.830792	0.863853	0.839355	0.737662	0.797671			0.878285	0.0928191	21
83.072	0.842503	0.777311	0.88224	0.840992	0.845351	0.865644	0.856921	0.833182	0.741315	1.0274	1.05025	1.0651	1.01641	0.94842	0.847561	0.781061	0.820048	0.888555	0.891946	0.761334	0.831096			0.876887	0.0938147	21
84.37	0.832463	0.811542	0.860051	0.836376	0.851298	0.84086	0.888324	0.842795	0.789147	1.01374	1.06097	1.05834	0.979955	0.953605	0.867524	0.779659	0.845539	0.846564	0.88162	0.73303	0.785398			0.874228	0.0898728	21
85.668	0.863025	0.780351	0.881216	0.806176	0.86572	0.868552	0.872977	0.835468	0.764213	0.971986	1.02105	1.03383	0.978335	0.92783	0.883641	0.779559	0.844623	0.88267	0.908112	0.73599	0.798264			0.8716	0.0817038	21
86.966	0.867521	0.83312	0.924448	0.861288	0.866992	0.872654	0.88163	0.816436	0.787962	0.973891	1.00668	1.01572	0.972014	0.943072	0.883298	0.797663	0.856515	0.894289	0.882539	0.766733	0.822429			0.882233	0.069547	21
88.264	0.8512	0.80886	0.904914	0.856858	0.857119	0.892823	0.900533	0.836977	0.768793	0.990743	1.01224	1.0394	0.976185	0.951843	0.906643	0.774502	0.831173	0.862339	0.861983	0.746391	0.807879			0.878067	0.0805547	21
89.562	0.858725	0.838388	0.891213	0.841152	0.873918	0.867348	0.866798	0.830259	0.787824	0.970274	1.01196	1.02921	0.965952	0.924113	0.920795	0.818844	0.829562	0.905311	0.897033	0.724534	0.815865			0.87948	0.0739859	21
90.86	0.833743	0.810693	0.879525	0.856187	0.869277	0.867914	0.8818	0.810864	0.750876	1.02892	1.05226	1.03901	1.00719	0.985919	0.909179	0.782362	0.833765	0.895704	0.934383	0.767137	0.843933			0.88765	0.090082	21
92.158	0.799513	0.834661	0.928828	0.863206	0.866019	0.897234	0.872735	0.823289	0.77965	1.02484	1.04448	1.0457	1.00587	0.968325	0.928833	0.816718	0.827627	0.929099	0.892797	0.760103	0.792897			0.890591	0.0881692	21
93.456	0.887285	0.85086	0.967853	0.937026	0.874716	0.890862	0.888367	0.840785	0.77074	1.01597	1.06011	1.06339	0.993341	0.945324	0.920659	0.797281	0.807497	0.92249	0.917973	0.773058	0.817463			0.90205	0.0864218	21
94.754	0.863916	0.820251	0.940434	0.845422	0.878298	0.913372	0.883461	0.854916	0.76825	0.989156	1.0264	1.04776	0.980542	0.952855	1.00096	0.852152	0.834998	0.879815	0.88309	0.765022	0.851138			0.896772	0.0791896	21
96.052	0.888404	0.800797	0.921129	0.856412	0.86858	0.856674	0.898692	0.843173	0.778507	1.02628	1.03351	1.05028	1.00687	0.958603	0.943159	0.835738	0.806505	0.869648	0.877219	0.778012	0.852802			0.892904	0.0826477	21
97.35	0.835215	0.803286	0.918816	0.864566	0.894202	0.88992	0.89668	0.874475	0.81921	0.965091	0.998999	1.00901	0.97941	0.937315	0.936678	0.830741	0.821512	0.903339	0.980365	0.816006	0.83829			0.895863	0.0653379	21
98.648	0.875275	0.81399	0.923299	0.847094	0.875169	0.863056	0.899246	0.854627	0.79717	0.968252	0.980516	1.00258	0.986805	0.955915	0.911377	0.804271	0.783848	0.923353	0.939043	0.781782	0.86186			0.888025	0.0691245	21
99.946	0.923407	0.858917	0.96825	0.8723	0.889109	0.885312	0.885273	0.836193	0.779783	0.965751	0.966522	0.997652	0.963758	0.94068	0.951176	0.816143	0.813166	0.908145	0.919465	0.813887	0.849778			0.89546	0.0624024	21
101.244	0.876548	0.850481	0.929021	0.858112	0.883202	0.868362	0.907716	0.856361	0.813959	0.96557	0.977889	0.992954	0.977483	0.930457	0.924677	0.80871	0.824978	0.959357	0.934625	0.787039	0.827494			0.893095	0.0626482	21
102.542	0.837644	0.822151	0.928494	0.824412	0.891769	0.874611	0.892488	0.835936	0.814665	0.95621	1.00377	0.980901	0.963888	0.932872	0.945455	0.826478	0.850077	0.89404	0.870072	0.782981	0.816046			0.883093	0.0632056	21
103.84	0.906199	0.789897	0.88412	0.848023	0.904284	0.875243	0.886955	0.837212	0.823934	0.977434	0.979	0.973031	0.97179	0.954179	0.895564	0.778666	0.854269	0.914229	0.938761	0.755297	0.835625			0.884939	0.0671422	21
105.138	0.880378	0.856419	0.950211	0.856144	0.881142	0.873977	0.874459	0.839868	0.802227	0.941157	0.955811	0.948856	0.947262	0.941077	0.897328	0.75961	0.845273	0.891358	0.904096	0.768286	0.834931			0.878565	0.0580703	21
106.436	0.894086	0.829087	0.909891	0.852951	0.909284	0.876043	0.895607	0.878444	0.844651	0.913018	0.952916	0.947415	0.964579	0.935743	0.865061	0.741795	0.829135	0.908326	0.913294	0.778743	0.840382			0.880021	0.0564099	21
107.734	0.875808	0.810415	0.923138	0.885202	0.861422	0.886813	0.90446	0.816072	0.79244	0.934545	0.945977	0.963537	0.960538	0.926282	0.859058	0.765552	0.832828	0.952734	0.974555	0.768958	0.851636			0.88057	0.0654016	21
109.032	0.876666	0.786421	0.90088	0.829674	0.879055	0.898417	0.896238	0.864869	0.821654	0.96217	0.947255	0.960963	0.973134	0.954761	0.860683	0.730515	0.803273	0.895793	0.881074	0.752434	0.794049			0.869999	0.0701725	21
110.33	0.840081	0.795621	0.891642	0.814785	0.917317	0.915566	0.891798	0.881104	0.839349	0.929699	0.91807	0.909181	0.945448	0.921372	0.884067	0.724551	0.797608	0.937245	0.925876	0.74628	0.820187			0.868897	0.0646294	21
111.628	0.876087	0.852764	0.944735	0.919339	0.891935	0.861717	0.90075	0.851171	0.797079	0.933502	0.887498	0.915773	0.949904	0.927385	0.905171	0.756022	0.817561	0.92507	0.922743	0.789852	0.847975			0.879716	0.0544754	21
112.926	0.865564	0.812446	0.937607	0.849194	0.901583	0.885504	0.908679	0.857027	0.804774	0.904331	0.877418	0.887584	0.918661	0.921918	0.887093	0.791109	0.801299	0.96496	0.942655	0.821052	0.856139			0.876028	0.049727	21
114.224	0.850826	0.810415	0.962124	0.861717	0.898777	0.880566	0.893066	0.856374	0.826682	0.89926	0.877224	0.892492	0.952985	0.893358	0.911191	0.770662	0.820729	0.901872	0.920916	0.768079	0.822327			0.870078	0.0524952	21
115.522	0.880803	0.819555	0.931167	0.850803	0.91073	0.868073	0.927919	0.859579	0.801672	0.941491	0.910826	0.943834	0.933822	0.937956	0.883645	0.76661	0.785882	0.913499	0.91652	0.78322	0.803499			0.874814	0.0595653	21
116.82	0.844873	0.791584	0.867107	0.831028	0.906624	0.880558	0.889794	0.869661	0.814747	0.932535	0.898867	0.927474	0.937508	0.940639	0.893594	0.770438	0.784523	0.925725	0.914205	0.766022	0.839599			0.867957	0.0571325	21
118.118	0.893522	0.834877	0.907772	0.838131	0.911372	0.877139	0.927092	0.84161	0.799648	0.930899	0.902696	0.918156	0.954115	0.963934	0.838673	0.709416	0.764762	0.889565	0.924479	0.775625	0.805686			0.867103	0.0678466	21
119.416	0.877097	0.826932	0.91458	0.868359	0.864474	0.86886	0.901095	0.843046	0.7673	0.925326	0.873946	0.907218	0.969765	0.972444	0.84965	0.716735	0.776035	0.891378	0.876849	0.759843	0.851138			0.862003	0.0653691	21
120.714	0.895765	0.813604	0.929097	0.851736	0.883099	0.86761	0.899684	0.824215	0.771863	0.917323	0.857331	0.877564	0.933751	0.944391	0.864703	0.708258	0.786837	0.908953	0.921207	0.755043	0.809079			0.858148	0.064704	21

## Sheet: 1c
R - replicate	T - technical replicate
	R1			R2			R3			R4
Sample	T1	T2	T3	T1	T2	T3	T1	T2	T3	T1	T2	T3	Average	SD	n
3.125 uM 1N4R, 1 uM array	0.01	0.01	0	0.05	0.08	0.05	0.06	0.09	0.07				0.0466667	0.0352767	3
6.25 uM 1N4R, 1 uM array	0	0	0	0.06	0.03	0.07	0.11	0.1	0.09				0.0511111	0.050037	3
12.5 uM 1N4R, 1 uM array	1.73	1.65	1.76	1.8	1.73	1.68	1.82	1.74	1.73				1.73778	0.0250185	3
25 uM 1N4R, 1 uM array	2.09	2.03	2.05	2.16	2.01	2.15	2.5	2.47	2.54				2.22222	0.24473	3
50 uM 1N4R, 1 uM array	2.58	2.52	2.32	2.05	2.16	2.07	2.07	2.01	2.12	1.88	1.99	1.88	2.1375	0.237009	4
3.125 uM 1N4R, 1 uM 177 bp MN	0.01	0.02	0.01	0.02	0.03	0.03	0.06	0.05	0.02				0.0277778	0.0150308	3
6.25 uM 1N4R, 1 uM 177 bp MN	0.02	0	0.03	0.04	0.04	0	0.06	0.02	0.04				0.0277778	0.0117063	3
12.5 uM 1N4R, 1 uM 177 bp MN	1.13	1.15	1.19	0.82	0.81	0.78	1.33	1.23	0.61				1.00556	0.182127	3
25 uM 1N4R, 1 uM 177 bp MN	1.93	2.06	2.06	2.04	2.1	2.14	2.15	2.24	2.12				2.09333	0.0766667	3
50 uM 1N4R, 1 uM MN	1.98	1.93	1.81	2.36	2.33	2.25	2.46	2.44	2.25				2.20111	0.257387	3
3.125 uM 1N4R, 1 uM 12mer DNA	0.08	0.08	0.03	0.08	0.05	0.07	0.03	0.1	0.05				0.0633333	0.00333333	3
6.25 uM 1N4R, 1 uM 12mer DNA	0.09	0.07	0.07	0.08	0.05	0.1	0.07	0.05	0.08				0.0733333	0.0057735	3
12.5 uM 1N4R, 1 uM 12mer DNA	0.07	0.09	0.06	0.05	0.08	0.07	0.07	0.1	0.08				0.0744444	0.0083887	3
25 uM 1N4R, 1 uM 12mer DNA	2.34	2.32	2.45	2.12	2.22	2.25	2.14	2.05	2.04				2.21444	0.147473	3
50 uM 1N4R, 12-mer DNA	2.05	2.37	2.2	2.23	2.09	2.03	2.18	2.15	2.17				2.16333	0.0450925	3

## Sheet: 2c
R - replicate
	tau + 177 bp MN							tau + 147 bp MN						tau + 177 bp DNA
[tau] (nM)	R1	R2	R3	R4	Avg	SD	n	R1	R2	R3	Avg	SD	n	R1	R2	R3	Avg	SD	n
0	0	0	0	0	0	0	4	0	0	0	0	0	3	0	0	0	0	0	3
125	0.393975	0.930367	0.908035	0.304698	0.634269	0.286784	4	0.633789	0.768942	0.791415	0.731382	0.085262	3	0.58896	0.499402	0.243234	0.443865	0.146503	3
250	0.93569	0.991854	0.932173	0.897533	0.939312	0.033802	4	0.924689	0.932723	0.893144	0.916852	0.020921	3	0.938143	0.894192	0.697444	0.84326	0.104657	3
500	0.966826	0.990342	0.978173	0.967088	0.975607	0.009661	4	0.961814	0.941866	0.942886	0.948855	0.011234	3	0.98499	0.945106	0.965048	0.965048	0.016282	3
1000	0.98215	0.99493	0.986416	0.983917	0.986853	0.004903	4	0.964351	0.938764	0.952607	0.951907	0.012808	3	0.993441	0.988482	0.981138	0.987687	0.005054	3

## Sheet: 3b
	25 mM NaCl
ctrl	R1	R2	R3	Avg	SD	n
0	1	1	1	1	7.85046e-17	3
1.5625	0.884817	0.879581	0.898936	0.887778	0.0100115	3
3.125	0.835106	0.835106	0.845745	0.858156	0.020138	3
6.25	0.058511	0.042553	0.037234	0.0460993	0.0110727	3
12.5	0.095745	0.095745	0.101064	0.0848	0.0237128	3
150 mM NaCl	R1	R2	R3	Avg	SD	n
0	0.356383	0.335106	0.271277	0.320922	0.0442908	3
1.5625	0.271277	0.367021	0.287234	0.308511	0.051296	3
3.125	0.308511	0.319149	0.329787	0.319149	0.0106383	3
6.25	0.340426	0.303191	0.335106	0.326241	0.020138	3
12.5	0.351064	0.425532	0.398936	0.391844	0.0377372	3

## Sheet: 5c
	R1				R2				R3				R4
Sample	T1	T2	T3	R1 avg	T1	T2	T3	R2 Avg	T1	T2	T3	R3 avg	T1	T2	T3	R4 avg	Average	SD	n
50 uM 1N4R, 10% PEG	2.58	2.65	2.45	2.56	2.69	2.8	2.18	2.55667	2.51	2.26	2.81	2.52667	2.81	2.8	2.97	2.86	2.62583	0.156829	4
50 uM p1N4R-PG, 10% PEG	2.97	3.17	2.85	2.99667	2.89	3.19	3.01	3.03	3.28	3.19	3.52	3.33					3.11889	0.183586	3
50 uM p1N4R-G, 10%PEG	2.49	2.43	2.42	2.44667	2.54	2.59	2.74	2.62333	3.08	3.11	3.17	3.12	3.53	3.4	3.49	3.47333	2.91583	0.468389	4
50 uM p1N4R-P 10% PEG	2.15	2.89	2.32	2.45333	3.28	3.24	3.34	3.28667	3.35	3.13	3.46	3.31333	3.69	3.63	3.89	3.73667	3.44556	0.252462	4
50 uM 1N4R	0	0.03	0	0.01	0.02	0.06	0.06	0.0466667	0.01	0.05	0.04	0.0333333					0.03	0.0185592	3
50 uM p1N4R-PG	0.04	0	0.03	0.0233333	0.06	0.05	0.08	0.0633333	0.05	0.07	0.09	0.07					0.0522222	0.0252396	3
50 uM p1N4R-G	0	0	0.04	0.0133333	0.03	0.05	0.06	0.0466667	0.05	0.03	0.04	0.04					0.0333333	0.0176383	3
50 uM p1N4R-P	0.02	0.04	0.04	0.0333333	0.07	0.06	0.09	0.0733333	0.06	0.04	0.06	0.0533333					0.0533333	0.02	3
	R1 avg	R2 Avg	R3 avg	R4 avg
50 uM 1N4R, 10% PEG	2.56	2.55667	2.52667	2.86
50 uM p1N4R-PG, 10% PEG	2.99667	3.03	3.33
50 uM p1N4R-G, 10%PEG	2.44667	2.62333	3.12	3.47333
50 uM p1N4R-P 10% PEG	2.45333	3.28667	3.31333	3.73667
50 uM 1N4R	0.01	0.0466667	0.0333333
50 uM p1N4R-PG	0.0233333	0.0633333	0.07
50 uM p1N4R-G	0.0133333	0.0466667	0.04
50 uM p1N4R-P	0.0333333	0.0733333	0.0533333

## Sheet: 5e
	R1				R2				R3				R4
Sample	T1	T2	T3	R1	T1	T2	T3	R2	T1	T2	T3	R3	T1	T2	T3	R4	Average	SD	n
3.125 uM P, 1 uM array	0.02	0.06	0.08	0.0533333	0.04	0.07	0.07	0.06	0.03	0.07	0.07	0.0566667					0.0566667	0.00333333	3
6.25 uM P, 1 uM array	0.07	0.09	0.08	0.08	0.03	0.09	0.07	0.0633333	0.08	0.1	0.12	0.1					0.0811111	0.0183586	3
12.5 uM P, 1 uM array	1.63	1.8	1.92	1.78333	1.2	1.28	1.37	1.28333	1.4	1.25	1.3	1.31667					1.46111	0.27955	3
25 uM P, 1 uM array	2.23	2.39	2.33	2.31667	2.55	2.51	2.44	2.5	2.38	2.5	2.4	2.42667					2.41444	0.0922758	3
50 uM P, 1 uM array	1.51	1.46	1.38	1.45	1.64	1.53	1.59	1.58667	1.27	1.51	1.47	1.41667	1.68	1.67	1.64	1.66333	1.52917	0.115802	4
3.125 uM G, 1 uM array	0.07	0.05	0.09	0.07	0.02	0.07	0.07	0.0533333									0.0616667	0.0117851	2
6.25 uM G, 1 uM array	0.1	0.1	0.11	0.103333	0.03	0.06	0.08	0.0566667									0.08	0.0329983	2
12.5 uM G, 1 uM array	0.1	0.13	0.17	0.133333	0.14	0.18	0.22	0.18									0.156667	0.0329983	2
25 uM G, 1 uM array	1.53	1.35	1.34	1.40667	2.29	2.44	2.4	2.37667									1.89167	0.685894	2
50 uM G, 1 uM array	2.6	2.36	2.16	2.37333	1.99	2.09	2.07	2.05	2.31	2.15	2.09	2.18333					2.20222	0.162492	3
3.125 uM PG, 1 uM array	0.01	0.07	0.06	0.0466667	0.1	0.09	0.08	0.09	0.04	0.09	0.09	0.0733333					0.07	0.0218581	3
6.25 uM PG, 1 uM array	0.08	0.06	0.08	0.0733333	0.13	0.01	0.08	0.0733333	0.05	0.1	0.12	0.09					0.0788889	0.0096225	3
12.5 uM PG, 1 uM array	0.06	0.12	0.07	0.0833333	0.08	0.11	0.04	0.0766667	0.06	0.12	0.07	0.0833333					0.0811111	0.003849	3
25 uM PG, 1 uM array	0.14	0.13	0.13	0.133333	0.06	0.09	0.08	0.0766667	0.07	0.09	0.07	0.0766667					0.0955556	0.0327165	3
50 uM PG, 1 uM array	0.14	0.07	0.14	0.116667	0.09	0.13	0.18	0.133333	0.13	0.2	0.21	0.18	0.05	0.07	0.1	0.0733333	0.125833	0.0440854	4
3.125 uM 1N4R, 1 uM array	0.01	0.01	0	0.00666667	0.05	0.08	0.05	0.06	0.06	0.09	0.07	0.0733333					0.0466667	0.0352767	3
6.25 uM 1N4R, 1 uM array	0	0	0	0	0.06	0.03	0.07	0.0533333	0.11	0.1	0.09	0.1					0.0511111	0.050037	3
12.5 uM 1N4R, 1 uM array	1.73	1.65	1.76	1.71333	1.8	1.73	1.68	1.73667	1.82	1.74	1.73	1.76333					1.73778	0.0250185	3
25 uM 1N4R, 1 uM array	2.09	2.03	2.05	2.05667	2.16	2.01	2.15	2.10667	2.5	2.47	2.54	2.50333					2.22222	0.24473	3
50 uM 1N4R, 1 uM array	2.58	2.52	2.32	2.47333	2.05	2.16	2.07	2.09333	2.07	2.01	2.12	2.06667	1.88	1.99	1.88	1.91667	2.1375	0.237009	4
(note: repeat from 1c)

## Sheet: 5f
R - replicate
	ptau + 177 bp DNA						ptau + 177 bp MN
[tau] (nM)	R1	R2	R3	Avg	SD	n	R1	R2	R3	Avg	SD	n
0	0	0	0	0	0	3	0	0	0	0	0	3
125	0.197099	0.14344	0.195635	0.178725	0.024957	3	0.555204	0.246768	0.464074	0.422015	0.129383	3
250	0.424037	0.456154	0.665869	0.515353	0.107235	3	0.608092	0.597329	0.839549	0.681657	0.111733	3
500	0.881391	0.856651	0.95996	0.899334	0.044043	3	0.797401	0.930538	0.885412	0.871117	0.055285	3
1000	0.976905	0.971144	0.987963	0.978671	0.006979	3	0.984918	0.978624	0.985418	0.982986	0.003092	3

## Sheet: 6c
	Normalized		Cy5-tau with 12mer arrays and pHP1a
seconds	1	2	3	4	5	6	7	8	9	10	11	12	13	14	15	16	17	18	19	20	21	22	23	24	25	26	27	28	29		Average	STDEv	n
0	0	0	0	0	0	0	0	0	0	0	0	0	0	0	0	0	0	0	0	0	0	0	0	0	0	0	0	0	0		0	0	29
1.298	0.0296093	0.0239867	0.0178298	0.0168172	0.00356743	0.0148254	0.0349468	0.0256136	0.00603563	0.0229115	0.0114476	0.015963	0.0212458	0.0598133	0.0128645	0.0413652	0.0754892	0.0249393	0.0354875	0.0270047	0.0291327	0.0171463	0.0235511	0.0216227	0.0490091	0.0481812	0.0414684	0.0422284	0.0378236		0.0286871	0.0161254	29
2.596	0.0212397	0.0223545	0.0285805	0.031825	0.0218499	0.0291964	0.0664403	0.0596462	0.0720339	0.0650946	0.0698411	0.0527421	0.0613134	0.0747961	0.033435	0.05997	0.121001	0.0704677	0.0395478	0.0634927	0.0584158	0.0246021	0.0510135	0.0601238	0.0715542	0.0954595	0.0627296	0.0851317	0.0839234		0.0571663	0.024172	29
3.894	0.0677033	0.0467953	0.0567694	0.0567208	0.05266	0.0737608	0.0651926	0.0640657	0.0633499	0.0775613	0.0741953	0.0822717	0.0633954	0.0862887	0.0666755	0.0771725	0.097053	0.056444	0.0490313	0.0579459	0.0684036	0.0336247	0.0304024	0.0667523	0.132366	0.126532	0.108041	0.122908	0.111271		0.0736328	0.0260264	29
5.192	0.0715302	0.0761088	0.0729764	0.0715202	0.063606	0.0539796	0.107182	0.0893663	0.0923021	0.084698	0.076662	0.0887614	0.0976438	0.109593	0.0762388	0.0716187	0.128626	0.0877932	0.0701293	0.0921373	0.0687718	0.0530988	0.0703915	0.0851498	0.125167	0.146333	0.122163	0.140456	0.107438		0.0897048	0.0246736	29
6.49	0.0917899	0.0777293	0.0986372	0.0869562	0.0896067	0.0921856	0.122927	0.102789	0.102208	0.100816	0.116567	0.113718	0.108678	0.157848	0.110009	0.141701	0.182828	0.0909767	0.0970539	0.0915746	0.0966176	0.0698996	0.0578454	0.0883506	0.155907	0.149847	0.139134	0.161961	0.143024		0.111696	0.0304042	29
7.788	0.0958534	0.0822404	0.109932	0.120287	0.0852252	0.113376	0.147031	0.131129	0.14541	0.117579	0.131503	0.140462	0.129012	0.156771	0.132071	0.154232	0.19027	0.117336	0.104	0.102499	0.138127	0.0768577	0.082158	0.112008	0.186917	0.172399	0.157186	0.177464	0.151293		0.129677	0.0313598	29
9.086	0.110691	0.0999696	0.120627	0.124622	0.0821872	0.0986628	0.155649	0.136391	0.130245	0.148732	0.120287	0.155796	0.14126	0.207377	0.171579	0.185041	0.231393	0.128509	0.101973	0.108225	0.134837	0.102024	0.0881699	0.117242	0.18453	0.189915	0.166408	0.210574	0.155515		0.14167	0.0390443	29
10.384	0.117367	0.129628	0.147588	0.149016	0.118247	0.124606	0.194272	0.143956	0.13615	0.144077	0.165128	0.151115	0.163396	0.222631	0.185908	0.168839	0.268679	0.149638	0.12836	0.120657	0.137208	0.100752	0.106187	0.126214	0.219493	0.208313	0.191664	0.208476	0.153811		0.157979	0.0399707	29
11.682	0.130768	0.127109	0.157733	0.157877	0.113872	0.122583	0.18637	0.135169	0.127658	0.147885	0.130551	0.160676	0.185353	0.233243	0.205712	0.203313	0.245406	0.161303	0.132804	0.154901	0.153841	0.139907	0.120496	0.136819	0.208046	0.221421	0.195939	0.238891	0.17307		0.165818	0.0388246	29
12.98	0.152543	0.140208	0.167984	0.186214	0.138793	0.140191	0.206575	0.182808	0.16237	0.180772	0.166163	0.187308	0.179086	0.249116	0.224888	0.214513	0.30942	0.165862	0.137859	0.124892	0.154052	0.121082	0.123238	0.156736	0.207668	0.222398	0.205181	0.2481	0.163307		0.179977	0.0434416	29
14.278	0.16143	0.156645	0.173152	0.191089	0.1526	0.168914	0.212839	0.182094	0.179955	0.182428	0.179598	0.173148	0.192319	0.277376	0.252902	0.265934	0.305041	0.175739	0.13775	0.151779	0.158566	0.135806	0.131556	0.163228	0.27309	0.247375	0.220666	0.26854	0.218233		0.1962	0.0482656	29
15.576	0.169481	0.172294	0.198847	0.193594	0.150482	0.190206	0.224487	0.188136	0.170655	0.190946	0.175912	0.195979	0.217614	0.284877	0.235965	0.242918	0.3003	0.177281	0.15069	0.157791	0.184185	0.129686	0.130837	0.173668	0.267176	0.262213	0.223137	0.246734	0.198702		0.200165	0.0438271	29
16.874	0.179483	0.15535	0.189845	0.195111	0.138857	0.200759	0.239819	0.19828	0.187259	0.18963	0.19279	0.199249	0.243906	0.27301	0.248781	0.251915	0.316131	0.186601	0.17257	0.167799	0.182582	0.131751	0.155963	0.183735	0.248119	0.273534	0.236514	0.269787	0.202259		0.207289	0.0445354	29
18.172	0.163895	0.161158	0.206763	0.214848	0.15669	0.203479	0.240856	0.203494	0.213665	0.222366	0.193466	0.214046	0.256543	0.318139	0.285873	0.289799	0.34253	0.204326	0.166304	0.167218	0.167322	0.151908	0.148492	0.177095	0.257521	0.303855	0.235532	0.304797	0.239346		0.22108	0.0548599	29
19.47	0.192482	0.177778	0.226694	0.24457	0.178374	0.183421	0.255351	0.22153	0.20678	0.23295	0.226867	0.241453	0.264717	0.316455	0.285896	0.283334	0.324139	0.220026	0.182677	0.16247	0.184615	0.162261	0.150221	0.181271	0.301591	0.296821	0.269252	0.322826	0.260023		0.232995	0.0523664	29
20.768	0.182278	0.188485	0.225565	0.256034	0.163998	0.192247	0.259338	0.221338	0.190543	0.20297	0.229961	0.234222	0.266561	0.301052	0.30802	0.275529	0.373838	0.22314	0.183292	0.171516	0.192383	0.148359	0.161779	0.194155	0.287243	0.297388	0.27052	0.321908	0.238253		0.23317	0.0555194	29
22.066	0.183418	0.192624	0.245154	0.249399	0.216144	0.226514	0.258355	0.22592	0.233211	0.220224	0.215151	0.236436	0.3025	0.339604	0.307935	0.310343	0.380618	0.226909	0.193882	0.181392	0.196501	0.155718	0.177588	0.204264	0.311055	0.311766	0.276646	0.331534	0.253169		0.247034	0.0565808	29
23.364	0.224354	0.205742	0.247871	0.272098	0.198211	0.221242	0.281856	0.245399	0.232918	0.233894	0.243619	0.265282	0.283915	0.325726	0.280291	0.286865	0.379373	0.236158	0.220266	0.18767	0.214951	0.180611	0.187369	0.207958	0.323593	0.319238	0.285899	0.335405	0.265615		0.254944	0.0497852	29
24.662	0.233961	0.206387	0.246833	0.274541	0.204338	0.226673	0.285067	0.227377	0.23201	0.242204	0.228824	0.245706	0.295379	0.350541	0.315269	0.310099	0.376196	0.244013	0.211689	0.181083	0.195092	0.163918	0.165336	0.203831	0.323508	0.341926	0.279018	0.3352	0.270091		0.255728	0.0571163	29
25.96	0.220426	0.200248	0.244855	0.280796	0.199305	0.2319	0.292942	0.256643	0.25073	0.270909	0.25341	0.274211	0.300517	0.377307	0.320521	0.330414	0.4169	0.245367	0.223944	0.201125	0.225758	0.182879	0.188776	0.213712	0.333216	0.332962	0.286183	0.326432	0.259294		0.266955	0.057989	29
27.258	0.23619	0.22456	0.271238	0.308963	0.193723	0.220404	0.295832	0.267796	0.264097	0.257161	0.25766	0.281187	0.276476	0.367955	0.309228	0.338545	0.427436	0.263896	0.220829	0.182046	0.223428	0.178526	0.192533	0.202979	0.361875	0.391728	0.312856	0.340509	0.311519		0.275213	0.0646524	29
28.556	0.258065	0.247818	0.271044	0.321679	0.245284	0.255189	0.33921	0.288178	0.272207	0.267804	0.271584	0.289651	0.309455	0.331158	0.316221	0.341719	0.384321	0.239326	0.214482	0.198391	0.211659	0.189463	0.189133	0.213728	0.333015	0.355401	0.313644	0.34817	0.297139		0.279798	0.0538784	29
29.854	0.262885	0.253282	0.294433	0.331996	0.243633	0.247534	0.316683	0.26492	0.248584	0.256926	0.262283	0.271298	0.323311	0.351569	0.373998	0.323524	0.456035	0.267245	0.214599	0.199687	0.254579	0.215313	0.197929	0.229559	0.380999	0.399619	0.330755	0.400356	0.308449		0.292482	0.0658344	29
31.152	0.254708	0.259057	0.299724	0.326459	0.210856	0.257295	0.335306	0.278319	0.284475	0.27581	0.266194	0.296279	0.335728	0.404954	0.362782	0.370297	0.428896	0.260895	0.231914	0.191485	0.238689	0.18381	0.210138	0.226716	0.36775	0.368276	0.306808	0.34387	0.276632		0.291521	0.0638124	29
32.45	0.250723	0.252895	0.300355	0.316423	0.234797	0.259089	0.323852	0.322729	0.278417	0.269317	0.286771	0.314121	0.321387	0.364264	0.340282	0.32424	0.38044	0.264959	0.245865	0.207897	0.251086	0.199967	0.198136	0.237411	0.367037	0.389801	0.319023	0.394371	0.297748		0.293566	0.0557231	29
33.748	0.241392	0.23639	0.300232	0.333481	0.256379	0.260932	0.331829	0.294248	0.30553	0.277128	0.274367	0.288751	0.329728	0.381536	0.369905	0.359502	0.450727	0.282871	0.231677	0.212328	0.262005	0.221292	0.22085	0.263496	0.384008	0.400337	0.351739	0.389347	0.302345		0.303943	0.0621966	29
35.046	0.25833	0.264843	0.304504	0.32817	0.263749	0.268388	0.351831	0.292471	0.284497	0.27298	0.272979	0.308508	0.341186	0.397399	0.38844	0.360592	0.436494	0.296046	0.233401	0.23828	0.250748	0.236182	0.233747	0.25239	0.389624	0.394646	0.343817	0.381686	0.292661		0.308227	0.0588615	29
36.344	0.281304	0.261658	0.303387	0.347468	0.260556	0.290605	0.38274	0.322358	0.326296	0.305268	0.32074	0.31691	0.360288	0.376482	0.368565	0.378528	0.421602	0.298994	0.268356	0.238343	0.27711	0.220682	0.224067	0.252198	0.416251	0.417124	0.345111	0.392572	0.334925		0.321051	0.0584086	29
37.642	0.259092	0.255095	0.302704	0.335828	0.250586	0.253893	0.35112	0.299069	0.304941	0.285153	0.306303	0.322771	0.373669	0.368704	0.403244	0.375042	0.472078	0.29065	0.250818	0.239784	0.268261	0.249592	0.23667	0.26242	0.39689	0.415257	0.357023	0.419959	0.330413		0.318518	0.0642016	29
38.94	0.311298	0.291692	0.324642	0.364472	0.268278	0.300948	0.36633	0.338016	0.32891	0.305795	0.326937	0.349559	0.352537	0.375253	0.383668	0.347531	0.412089	0.276776	0.238885	0.234636	0.260056	0.220088	0.207888	0.263443	0.398162	0.406189	0.367338	0.398415	0.337527		0.322668	0.0579714	29
40.238	0.279654	0.280437	0.311386	0.377794	0.274801	0.301112	0.387505	0.337551	0.309407	0.302901	0.294474	0.350642	0.366	0.409363	0.415849	0.369535	0.456819	0.325175	0.255532	0.255109	0.279806	0.238359	0.234414	0.268105	0.406818	0.388573	0.369601	0.406833	0.311532		0.329831	0.0605128	29
41.536	0.292535	0.296048	0.325538	0.375964	0.297898	0.286105	0.362777	0.317789	0.313391	0.301066	0.292876	0.351287	0.3858	0.396516	0.428655	0.412671	0.45896	0.303314	0.262952	0.233014	0.275797	0.228481	0.242106	0.260421	0.44627	0.446115	0.383177	0.448544	0.367044		0.337693	0.0698244	29
42.834	0.280961	0.280715	0.326155	0.397456	0.278241	0.289008	0.37091	0.326344	0.311596	0.307719	0.312775	0.340848	0.373021	0.422787	0.434079	0.382159	0.443683	0.30023	0.265139	0.243787	0.26426	0.233125	0.243466	0.2616	0.417061	0.420575	0.382324	0.426086	0.314271		0.332772	0.0654134	29
44.132	0.289034	0.285193	0.314501	0.380672	0.264248	0.283709	0.379546	0.326462	0.353142	0.312136	0.319795	0.360906	0.345802	0.454668	0.422857	0.404437	0.473899	0.322267	0.280195	0.265703	0.277713	0.228389	0.252733	0.293113	0.447254	0.457044	0.403443	0.434944	0.360699		0.344638	0.0697167	29
45.43	0.296233	0.273643	0.337622	0.366575	0.285104	0.309292	0.375163	0.339292	0.318884	0.299514	0.302789	0.359285	0.380789	0.396995	0.391572	0.397197	0.469027	0.337711	0.275344	0.25873	0.282452	0.233645	0.216332	0.28028	0.434548	0.415424	0.395381	0.429976	0.366024		0.338787	0.0638795	29
46.728	0.301367	0.286942	0.350422	0.367126	0.297144	0.298297	0.360877	0.331967	0.313165	0.321532	0.306985	0.366555	0.411898	0.414104	0.390675	0.393848	0.453857	0.335873	0.277276	0.257085	0.28183	0.234634	0.219072	0.265967	0.467479	0.481424	0.396935	0.471769	0.391726		0.346477	0.0719394	29
48.026	0.321937	0.304519	0.342181	0.376193	0.290494	0.328763	0.420711	0.345636	0.329887	0.343128	0.343391	0.366536	0.410358	0.437989	0.428302	0.418115	0.429077	0.32099	0.300374	0.257421	0.282155	0.252407	0.231507	0.276529	0.445688	0.443837	0.37986	0.426383	0.359201		0.352192	0.0632079	29
49.324	0.295925	0.284114	0.357515	0.374361	0.289161	0.319583	0.393428	0.352121	0.346307	0.326442	0.343513	0.361806	0.412014	0.390109	0.460898	0.424228	0.467344	0.340305	0.269944	0.26409	0.294935	0.247145	0.220997	0.276493	0.438275	0.425496	0.393534	0.416239	0.34272		0.349277	0.0658914	29
50.622	0.312742	0.337649	0.371367	0.407402	0.313059	0.329487	0.408156	0.37897	0.351915	0.336943	0.331165	0.371801	0.409498	0.476151	0.418971	0.419243	0.487853	0.33	0.276083	0.277746	0.329959	0.237673	0.247662	0.2871	0.473542	0.459067	0.409663	0.477083	0.377348		0.367079	0.0702043	29
51.92	0.312018	0.31327	0.371326	0.404472	0.305046	0.319195	0.403986	0.370193	0.325681	0.326361	0.327878	0.381963	0.403421	0.45513	0.445909	0.415444	0.495041	0.327156	0.287859	0.252378	0.322659	0.234201	0.263737	0.306851	0.469729	0.473696	0.410033	0.467704	0.386133		0.364775	0.0714727	29
53.218	0.3285	0.332101	0.37391	0.424038	0.312327	0.347327	0.424294	0.351093	0.316583	0.32498	0.335239	0.38618	0.41623	0.430659	0.443943	0.422558	0.480677	0.363404	0.296095	0.283437	0.30937	0.251053	0.271377	0.297349	0.485016	0.50275	0.414239	0.477425	0.385175		0.371977	0.0697391	29
54.516	0.305644	0.313924	0.371259	0.402707	0.304441	0.334219	0.412749	0.340956	0.326507	0.325531	0.337864	0.377607	0.450534	0.465467	0.477795	0.443596	0.507421	0.349898	0.332214	0.290857	0.312811	0.273741	0.288139	0.324102	0.495679	0.4761	0.425393	0.498837	0.392214		0.377869	0.0726891	29
55.814	0.343142	0.328613	0.379067	0.398483	0.32357	0.338059	0.397517	0.344761	0.345073	0.323264	0.346591	0.371666	0.413357	0.4395	0.462737	0.441022	0.486611	0.343565	0.301981	0.282851	0.297454	0.255571	0.262962	0.309552	0.504694	0.481084	0.429679	0.491502	0.385987		0.373445	0.0707896	29
57.112	0.33464	0.329437	0.3979	0.423245	0.322811	0.338727	0.431772	0.368244	0.37619	0.37288	0.386869	0.377647	0.415672	0.439299	0.431679	0.424309	0.498469	0.373205	0.299755	0.284594	0.320781	0.259776	0.274811	0.315524	0.494389	0.479572	0.423638	0.49712	0.38821		0.382109	0.0669495	29
58.41	0.328803	0.300704	0.364161	0.410461	0.307275	0.330189	0.411352	0.381631	0.340886	0.338852	0.346267	0.388534	0.414809	0.45551	0.47121	0.438831	0.459267	0.33886	0.31025	0.280533	0.322359	0.277351	0.27332	0.316199	0.467393	0.46103	0.433521	0.479469	0.391761		0.37382	0.0654678	29
59.708	0.34191	0.32796	0.376566	0.413858	0.348286	0.334534	0.430654	0.359577	0.34118	0.328597	0.350125	0.373386	0.430243	0.474391	0.477282	0.465607	0.500874	0.365561	0.330285	0.304101	0.351957	0.280531	0.304279	0.313737	0.495976	0.480574	0.410466	0.492042	0.392864		0.386117	0.0667267	29
61.006	0.349034	0.335679	0.406689	0.432213	0.327929	0.340126	0.44427	0.36856	0.358865	0.347343	0.338693	0.380216	0.43206	0.463368	0.455028	0.451005	0.53004	0.381835	0.327667	0.301984	0.317023	0.283283	0.284196	0.342352	0.517254	0.520739	0.44901	0.481702	0.435118		0.393217	0.0720754	29
62.304	0.326817	0.330896	0.408139	0.436052	0.313614	0.358301	0.463879	0.396438	0.389649	0.38095	0.388485	0.400357	0.461847	0.482448	0.521748	0.49296	0.538319	0.357568	0.312161	0.30055	0.345803	0.272274	0.27525	0.284405	0.4828	0.480526	0.423079	0.462227	0.41079		0.396494	0.0764621	29
63.602	0.337963	0.325989	0.374844	0.427537	0.335836	0.349001	0.43604	0.369219	0.362528	0.352812	0.365506	0.400386	0.470639	0.510368	0.463777	0.458152	0.513103	0.360649	0.326859	0.311896	0.343208	0.290014	0.27644	0.33608	0.490159	0.487438	0.433433	0.487592	0.391727		0.392731	0.0692693	29
64.9	0.34798	0.320123	0.406936	0.428963	0.328388	0.351133	0.437421	0.417404	0.38149	0.380813	0.381297	0.41328	0.446483	0.48106	0.490608	0.461898	0.520444	0.396213	0.323029	0.297151	0.355899	0.285855	0.269581	0.300771	0.520578	0.490976	0.417893	0.508478	0.394017		0.398488	0.0729306	29
66.198	0.371027	0.372668	0.419185	0.440291	0.336908	0.366427	0.455492	0.392181	0.362911	0.354874	0.378347	0.40244	0.450233	0.55749	0.511839	0.504648	0.583432	0.370845	0.335614	0.282851	0.364248	0.305011	0.273081	0.341906	0.507089	0.520428	0.449826	0.509416	0.41899		0.411714	0.0813846	29
67.496	0.344942	0.332545	0.406666	0.42545	0.327392	0.353838	0.466139	0.403354	0.40376	0.391385	0.394043	0.426403	0.469685	0.50823	0.529184	0.510003	0.554619	0.344458	0.302757	0.287535	0.314087	0.276401	0.274848	0.314833	0.554073	0.511837	0.471701	0.521691	0.440286		0.409039	0.0879045	29
68.794	0.353203	0.355047	0.401821	0.427783	0.337874	0.363708	0.455756	0.399508	0.361639	0.344122	0.345813	0.390193	0.485593	0.472017	0.506616	0.490663	0.539384	0.383886	0.319969	0.306618	0.331821	0.280158	0.28121	0.347695	0.515318	0.520262	0.444329	0.486931	0.410434		0.402047	0.0758141	29
70.092	0.383	0.357282	0.444029	0.473226	0.363934	0.371752	0.42745	0.390805	0.350332	0.354515	0.370605	0.412256	0.487188	0.523268	0.538591	0.510124	0.558152	0.37748	0.327276	0.309136	0.318786	0.277263	0.279859	0.327532	0.519992	0.501809	0.447705	0.510373	0.425535		0.411698	0.0820163	29
71.39	0.383378	0.354106	0.426436	0.441977	0.357138	0.393199	0.461297	0.422565	0.382501	0.366537	0.354622	0.414746	0.492372	0.544596	0.536299	0.536653	0.589786	0.372229	0.320292	0.310422	0.356718	0.294356	0.286649	0.331657	0.560575	0.537547	0.461265	0.543731	0.44925		0.423548	0.0883517	29
72.688	0.372822	0.356589	0.42606	0.466553	0.340399	0.36885	0.447928	0.387994	0.345458	0.34166	0.359708	0.413121	0.498731	0.49809	0.524109	0.494958	0.498973	0.357786	0.31799	0.307421	0.323496	0.29319	0.28654	0.337103	0.534487	0.512161	0.450388	0.51576	0.425534		0.40703	0.0787058	29
73.986	0.363745	0.370013	0.442676	0.459952	0.366463	0.391897	0.473486	0.403525	0.373146	0.340046	0.386405	0.428286	0.481992	0.523242	0.519576	0.523421	0.548182	0.411047	0.34563	0.32555	0.352826	0.316353	0.298291	0.346775	0.554217	0.514403	0.480387	0.508665	0.441186		0.423841	0.0766039	29
75.284	0.371019	0.344877	0.422955	0.443779	0.341208	0.372881	0.474567	0.416128	0.409195	0.375702	0.422481	0.429417	0.503815	0.505729	0.503368	0.486227	0.558602	0.389348	0.333112	0.339498	0.386016	0.314168	0.319351	0.353067	0.550628	0.542876	0.460675	0.523877	0.459371		0.425998	0.0742057	29
76.582	0.391153	0.379546	0.421961	0.46384	0.361579	0.393695	0.508654	0.421317	0.416881	0.367545	0.425335	0.428938	0.506114	0.529795	0.549275	0.5081	0.596502	0.413273	0.337242	0.323939	0.360322	0.289737	0.285581	0.35108	0.51417	0.530961	0.438577	0.51217	0.422452		0.429301	0.0804709	29
77.88	0.361335	0.358282	0.420256	0.466568	0.360079	0.37099	0.47241	0.420097	0.381757	0.380232	0.400378	0.44162	0.509113	0.546918	0.526154	0.502636	0.539941	0.386469	0.323796	0.312715	0.341643	0.288708	0.285666	0.33055	0.547259	0.559313	0.487382	0.527296	0.456301		0.42434	0.085006	29
79.178	0.389153	0.373573	0.449872	0.469471	0.390688	0.421446	0.480646	0.429606	0.429209	0.397687	0.389018	0.439143	0.492236	0.498896	0.506987	0.530509	0.587607	0.3958	0.333136	0.330875	0.352314	0.299003	0.294802	0.375431	0.542855	0.52876	0.455465	0.485361	0.434358		0.431169	0.0742338	29
80.476	0.390495	0.381306	0.449945	0.476354	0.367872	0.393997	0.481131	0.410257	0.353753	0.377011	0.385079	0.421931	0.509231	0.517762	0.530816	0.481255	0.559185	0.408514	0.329149	0.321864	0.353634	0.31949	0.309817	0.34303	0.537535	0.544238	0.48031	0.541035	0.438197		0.428076	0.07806	29
81.774	0.360707	0.356332	0.422793	0.463669	0.354961	0.381622	0.515521	0.450293	0.461887	0.408266	0.447846	0.445716	0.493922	0.518852	0.535658	0.513521	0.578826	0.415922	0.344791	0.337709	0.377378	0.324327	0.321028	0.342304	0.545701	0.514975	0.445075	0.528247	0.456534		0.436703	0.0757819	29
83.072	0.400103	0.351468	0.43392	0.468342	0.378946	0.374908	0.462656	0.425552	0.419661	0.361571	0.407127	0.429478	0.512597	0.515684	0.510569	0.490683	0.542464	0.398176	0.345534	0.337707	0.359802	0.290785	0.310598	0.350217	0.554422	0.574342	0.501819	0.558971	0.455341		0.431843	0.0796912	29
84.37	0.396598	0.384569	0.438705	0.469291	0.373645	0.41089	0.465181	0.435547	0.386198	0.374381	0.430039	0.440114	0.512486	0.514446	0.492314	0.487311	0.576526	0.405274	0.346717	0.343826	0.385844	0.306927	0.300395	0.370127	0.550758	0.572716	0.485299	0.542535	0.45684		0.436397	0.0755821	29
85.668	0.410935	0.378139	0.452812	0.492705	0.405317	0.409003	0.516328	0.447549	0.433343	0.405352	0.418388	0.454536	0.519249	0.557279	0.528484	0.528023	0.555761	0.406425	0.339159	0.32605	0.33851	0.31641	0.311629	0.373071	0.550549	0.55728	0.47726	0.513325	0.468213		0.44452	0.0780005	29
86.966	0.399227	0.383997	0.446275	0.476113	0.372586	0.415515	0.502155	0.451969	0.400378	0.405393	0.408082	0.454288	0.502333	0.533254	0.533157	0.53423	0.52416	0.403435	0.348375	0.335489	0.362946	0.327668	0.294315	0.346057	0.559738	0.524469	0.460522	0.496158	0.441496		0.435992	0.0732777	29
88.264	0.383114	0.379742	0.437217	0.487475	0.407257	0.388968	0.490542	0.453368	0.416101	0.407351	0.421436	0.446625	0.536954	0.50832	0.546063	0.534591	0.586062	0.401271	0.35669	0.339063	0.369891	0.324435	0.313998	0.395457	0.565618	0.549545	0.461953	0.536316	0.449635		0.444657	0.0767475	29
89.562	0.399403	0.376969	0.445576	0.472227	0.385948	0.413749	0.48729	0.432217	0.411878	0.412157	0.403636	0.449741	0.500103	0.540102	0.526578	0.527741	0.60016	0.419202	0.371033	0.353771	0.394479	0.322835	0.315436	0.382655	0.536906	0.545402	0.478729	0.538205	0.457695		0.44489	0.0728385	29
90.86	0.385637	0.37013	0.445912	0.483799	0.365863	0.392379	0.501663	0.443965	0.404916	0.40394	0.430557	0.458124	0.500676	0.519959	0.584	0.511183	0.590307	0.453027	0.369804	0.349935	0.407238	0.333249	0.337022	0.378181	0.556628	0.554342	0.503224	0.537896	0.476947		0.450017	0.0759718	29
92.158	0.386892	0.380619	0.448485	0.478294	0.406782	0.394621	0.488686	0.442176	0.415213	0.398109	0.422117	0.449554	0.532759	0.510857	0.539433	0.509876	0.580406	0.394085	0.366689	0.351219	0.377383	0.332864	0.319898	0.389365	0.582773	0.56283	0.48514	0.541847	0.457954		0.446446	0.0753711	29
93.456	0.405195	0.387236	0.476006	0.495858	0.40114	0.403923	0.514228	0.466208	0.433835	0.437056	0.429103	0.473978	0.485378	0.517455	0.503585	0.487528	0.549009	0.417779	0.346298	0.342137	0.396058	0.315634	0.305816	0.362016	0.584377	0.575017	0.499244	0.559137	0.494793		0.450518	0.0760382	29
94.754	0.425152	0.411818	0.48111	0.513399	0.422288	0.435066	0.517085	0.469231	0.445591	0.404433	0.432686	0.468803	0.515354	0.520202	0.565769	0.503829	0.557831	0.432273	0.359804	0.34998	0.344927	0.322877	0.315289	0.378928	0.557386	0.573952	0.501083	0.548402	0.485059		0.457228	0.0757238	29
96.052	0.418896	0.353441	0.43773	0.486875	0.405546	0.394953	0.489771	0.428394	0.373178	0.398421	0.387915	0.449581	0.492669	0.543864	0.517412	0.504104	0.595263	0.404196	0.357708	0.327706	0.373933	0.341851	0.309962	0.366354	0.600681	0.569897	0.525717	0.557475	0.485759		0.444802	0.0834519	29
97.35	0.3718	0.367727	0.448719	0.475117	0.38668	0.387345	0.47747	0.457971	0.426335	0.412182	0.427941	0.47097	0.509501	0.543331	0.601935	0.50544	0.587277	0.412956	0.349993	0.335971	0.361228	0.338921	0.327523	0.385737	0.601241	0.588663	0.513675	0.573684	0.477078		0.452566	0.0862226	29
98.648	0.395419	0.372752	0.461268	0.475869	0.416623	0.397408	0.504504	0.451311	0.441294	0.416329	0.438731	0.479521	0.515875	0.573695	0.565478	0.516141	0.553229	0.428289	0.364374	0.32671	0.361069	0.331684	0.312281	0.384428	0.63026	0.593382	0.521437	0.567384	0.505902		0.458712	0.086157	29
99.946	0.408295	0.367611	0.444657	0.492209	0.418558	0.421863	0.526025	0.450527	0.460673	0.439173	0.427918	0.482687	0.489284	0.517194	0.547439	0.497298	0.549391	0.4295	0.379427	0.338221	0.367695	0.31775	0.328545	0.386971	0.57847	0.568395	0.49134	0.5489	0.474417		0.453463	0.0733137	29
101.244	0.395006	0.383601	0.452764	0.505736	0.441692	0.407993	0.516562	0.452426	0.39811	0.390549	0.434917	0.483317	0.49707	0.523159	0.519788	0.501802	0.522059	0.402723	0.341349	0.31988	0.3828	0.307768	0.307534	0.352396	0.617661	0.582405	0.524453	0.593253	0.496545		0.450183	0.0853789	29
102.542	0.434576	0.402898	0.460721	0.494437	0.397737	0.415524	0.499694	0.462712	0.408642	0.416138	0.426867	0.465993	0.514522	0.540445	0.544563	0.531848	0.53914	0.39125	0.352162	0.348246	0.353769	0.309291	0.30347	0.344427	0.56475	0.549528	0.514862	0.558519	0.481664		0.449255	0.0792314	29
103.84	0.417348	0.401149	0.469691	0.499546	0.44542	0.433724	0.534238	0.458373	0.442764	0.425836	0.430227	0.497718	0.499599	0.53209	0.578213	0.518173	0.572383	0.444523	0.383323	0.354853	0.383058	0.33519	0.326397	0.380067	0.620246	0.578631	0.494276	0.601537	0.511313		0.467928	0.0798583	29
105.138	0.422457	0.421187	0.473533	0.513491	0.445679	0.413551	0.535549	0.461273	0.442786	0.422386	0.419955	0.486682	0.547941	0.58784	0.574751	0.534092	0.624026	0.425591	0.374869	0.373592	0.398262	0.332383	0.327439	0.408439	0.563271	0.563747	0.482713	0.541064	0.484405		0.469067	0.0780683	29
106.436	0.440263	0.41003	0.489954	0.512354	0.428708	0.407811	0.520891	0.46059	0.442319	0.41238	0.422253	0.482831	0.487283	0.52601	0.52709	0.504993	0.540574	0.453772	0.386262	0.360097	0.406848	0.34411	0.327793	0.394496	0.616815	0.575344	0.527759	0.575029	0.522525		0.465765	0.0728812	29
107.734	0.437777	0.410193	0.471892	0.520767	0.410761	0.417293	0.553555	0.487505	0.45074	0.432515	0.466884	0.504412	0.521883	0.565373	0.564565	0.525657	0.564112	0.427223	0.392831	0.382253	0.425257	0.352714	0.337284	0.397583	0.579969	0.568002	0.508906	0.558153	0.482669		0.47306	0.0710629	29
109.032	0.450698	0.41961	0.475793	0.507136	0.450249	0.441715	0.534335	0.48699	0.460542	0.437008	0.462486	0.478164	0.527025	0.535375	0.563893	0.52116	0.592856	0.457103	0.37228	0.373358	0.414112	0.356386	0.354179	0.407851	0.589681	0.552601	0.502786	0.557669	0.474208		0.474388	0.0673547	29
110.33	0.441259	0.401916	0.48263	0.540566	0.426252	0.413464	0.539934	0.487356	0.498625	0.453969	0.469944	0.517484	0.523292	0.546908	0.578934	0.53663	0.573148	0.441382	0.368649	0.363128	0.380463	0.333358	0.330742	0.375428	0.58136	0.562439	0.502886	0.564729	0.500229		0.473693	0.0776878	29
111.628	0.448362	0.399653	0.479409	0.527512	0.459437	0.442538	0.534494	0.470502	0.465367	0.432604	0.448666	0.481132	0.553332	0.53202	0.584488	0.542015	0.606367	0.472629	0.388754	0.348509	0.388913	0.320156	0.338911	0.402562	0.568606	0.558341	0.508365	0.573481	0.491343		0.474775	0.0767994	29
112.926	0.450937	0.413635	0.486381	0.526181	0.460307	0.447318	0.535901	0.495042	0.463211	0.430074	0.453033	0.500067	0.550566	0.547242	0.553366	0.545185	0.591033	0.440148	0.401134	0.374643	0.417624	0.344339	0.350112	0.406332	0.598939	0.595657	0.511951	0.575886	0.507502		0.481853	0.073068	29
114.224	0.44894	0.422022	0.476971	0.517437	0.460306	0.426239	0.535801	0.483923	0.467225	0.450972	0.477496	0.509613	0.510311	0.503648	0.548541	0.517567	0.548914	0.435626	0.3845	0.364257	0.383278	0.342502	0.352985	0.389684	0.598844	0.586797	0.530449	0.605974	0.532639		0.476326	0.0731265	29
115.522	0.445707	0.389899	0.481248	0.531332	0.43466	0.432479	0.533128	0.472087	0.469261	0.439737	0.444075	0.509312	0.525058	0.537715	0.551186	0.546723	0.577959	0.458742	0.377196	0.368333	0.405205	0.327203	0.341548	0.404266	0.645683	0.597983	0.534276	0.578562	0.534787		0.47915	0.0805872	29
116.82	0.455817	0.3979	0.475231	0.514658	0.4502	0.44963	0.521699	0.496438	0.447621	0.422155	0.464653	0.486535	0.519072	0.497757	0.583308	0.497638	0.567327	0.465298	0.389965	0.386785	0.417002	0.36245	0.358295	0.403824	0.59746	0.57704	0.521565	0.563404	0.489053		0.475165	0.0666031	29
118.118	0.457594	0.416924	0.486561	0.524084	0.448288	0.426753	0.526802	0.474069	0.495041	0.462985	0.445169	0.503094	0.550254	0.558728	0.561623	0.545063	0.597567	0.443702	0.39375	0.365397	0.408993	0.354261	0.338593	0.400019	0.611427	0.600301	0.546705	0.600492	0.519978		0.484973	0.0782343	29
119.416	0.448959	0.403733	0.490318	0.515564	0.430645	0.431011	0.54163	0.509931	0.515827	0.442869	0.48544	0.520845	0.558825	0.601211	0.582204	0.565789	0.564467	0.444915	0.385554	0.346356	0.393474	0.343455	0.349934	0.39895	0.603665	0.596411	0.506362	0.583274	0.502372		0.484965	0.0813957	29
120.714	0.463623	0.421664	0.481246	0.544469	0.461423	0.420018	0.555308	0.50428	0.472906	0.470274	0.473581	0.504996	0.553973	0.583335	0.596383	0.587865	0.603953	0.474108	0.405585	0.386739	0.409102	0.382465	0.383588	0.409057	0.611023	0.610467	0.526687	0.588173	0.531567		0.497168	0.0757953	29
	Normalized			Cy5-tau with pHP1a
seconds	1	2	3	4	5	6	7	8	9	10	11	12	13	14	15	16	17	18													Average	SD	n
0	0	0	0	0	0	0	0	0	0	0	0	0	0	0	0	0	0	0													0	0	18
1.298	0.104201	0.0984536	0.0739737	0.0827223	0.0784026	0.0627511	0.0894639	0.114058	0.125543	0.133103	0.0887456	0.0583143	0.118725	0.138525	0.136781	0.127842	0.11574	0.127131													0.104138	0.0259067	18
2.596	0.1694	0.189963	0.15266	0.129771	0.142397	0.105803	0.204583	0.189288	0.190534	0.192814	0.157061	0.153649	0.202745	0.223578	0.212385	0.19785	0.180268	0.194933													0.177205	0.0311107	18
3.894	0.250427	0.246508	0.201779	0.190805	0.178328	0.137238	0.283654	0.261764	0.237377	0.26939	0.191748	0.170269	0.29403	0.292238	0.261554	0.258023	0.238085	0.279327													0.235697	0.0463303	18
5.192	0.321728	0.306681	0.263024	0.249783	0.22609	0.17975	0.314235	0.333562	0.291161	0.320241	0.22662	0.225628	0.329356	0.360937	0.342935	0.301911	0.319208	0.311011													0.290215	0.0498526	18
6.49	0.348956	0.347568	0.280999	0.304665	0.255097	0.20211	0.404533	0.372896	0.340513	0.359328	0.299095	0.284523	0.393742	0.415945	0.407465	0.354347	0.353214	0.370139													0.338619	0.0573546	18
7.788	0.387298	0.36776	0.333467	0.323395	0.310168	0.235475	0.413552	0.392802	0.401992	0.395223	0.306641	0.311134	0.421674	0.462016	0.397795	0.407207	0.384245	0.400642													0.369583	0.0550274	18
9.086	0.423934	0.401111	0.350139	0.359412	0.329214	0.255689	0.45145	0.449711	0.453082	0.452458	0.35614	0.381996	0.50107	0.496896	0.456304	0.463931	0.448608	0.48031													0.417303	0.0658716	18
10.384	0.424863	0.441692	0.39285	0.394461	0.363358	0.298777	0.514651	0.482121	0.478624	0.472334	0.385961	0.387577	0.49938	0.510938	0.449802	0.430524	0.440218	0.440998													0.43384	0.0563403	18
11.682	0.467108	0.471955	0.415165	0.413142	0.395242	0.324908	0.480489	0.478288	0.472155	0.494697	0.408043	0.436617	0.518757	0.548946	0.496745	0.436885	0.45705	0.496702													0.456272	0.0523273	18
12.98	0.507123	0.485481	0.46103	0.448635	0.42564	0.339127	0.564473	0.525806	0.514341	0.515184	0.413947	0.463561	0.575204	0.572678	0.537597	0.510525	0.542402	0.538108													0.496715	0.0619951	18
14.278	0.533024	0.53883	0.477777	0.462894	0.446871	0.361774	0.549554	0.549596	0.522534	0.540078	0.428334	0.486413	0.563548	0.614594	0.550101	0.503835	0.520809	0.512611													0.509065	0.0581862	18
15.576	0.558631	0.519065	0.500501	0.519396	0.478286	0.390147	0.596467	0.566724	0.555769	0.573477	0.468166	0.488747	0.630647	0.596693	0.618467	0.560756	0.559	0.600609													0.543419	0.0613268	18
16.874	0.559748	0.585228	0.517654	0.538604	0.486701	0.411612	0.587117	0.587283	0.555414	0.557957	0.482299	0.532061	0.614342	0.63957	0.577722	0.571267	0.568518	0.564605													0.552095	0.0527461	18
18.172	0.562709	0.554705	0.548166	0.559633	0.512593	0.418073	0.606755	0.591758	0.58456	0.590457	0.487024	0.544826	0.622695	0.591896	0.531609	0.53155	0.530909	0.563069													0.551833	0.0479374	18
19.47	0.599899	0.613306	0.520703	0.561587	0.526494	0.43024	0.655413	0.627654	0.635567	0.598725	0.508152	0.518079	0.662696	0.665846	0.598151	0.593899	0.592314	0.587199													0.583107	0.0622161	18
20.768	0.597547	0.594913	0.561971	0.569196	0.532407	0.454298	0.651408	0.668813	0.645608	0.676178	0.513678	0.581744	0.67736	0.663588	0.584084	0.594515	0.604185	0.607725													0.598845	0.060213	18
22.066	0.629917	0.618437	0.577046	0.578679	0.544435	0.461506	0.649977	0.600168	0.635098	0.606557	0.532864	0.556388	0.658398	0.631838	0.619791	0.599532	0.598851	0.61539													0.595271	0.0480917	18
23.364	0.658226	0.608102	0.612915	0.621252	0.579635	0.49154	0.637333	0.609516	0.609973	0.634959	0.511159	0.559458	0.64628	0.669095	0.591647	0.605957	0.619515	0.61341													0.604443	0.0459036	18
24.662	0.60503	0.616964	0.615653	0.609084	0.584221	0.503925	0.649967	0.645023	0.636038	0.619292	0.553174	0.589384	0.681187	0.671012	0.594979	0.609707	0.621845	0.631035													0.613196	0.0410736	18
25.96	0.640914	0.615081	0.613697	0.609094	0.592927	0.514734	0.685771	0.692327	0.673372	0.671919	0.582967	0.613725	0.719064	0.712786	0.660744	0.673304	0.664942	0.681529													0.645494	0.0520049	18
27.258	0.65944	0.664366	0.632889	0.622888	0.599159	0.530151	0.687812	0.674095	0.65512	0.676841	0.57214	0.603141	0.730858	0.711408	0.648051	0.680892	0.691399	0.665975													0.650368	0.0500122	18
28.556	0.697077	0.639622	0.634098	0.663349	0.602951	0.549293	0.680283	0.666445	0.651287	0.66902	0.576684	0.597152	0.729728	0.703509	0.650395	0.647846	0.656071	0.680851													0.649759	0.0454014	18
29.854	0.673971	0.669851	0.66418	0.664623	0.610954	0.549143	0.677834	0.684301	0.655321	0.671394	0.579091	0.617423	0.719592	0.726378	0.660608	0.663691	0.669305	0.651011													0.656037	0.0435897	18
31.152	0.697075	0.658636	0.652151	0.676222	0.612669	0.546605	0.708088	0.693994	0.707097	0.7009	0.606053	0.681065	0.727133	0.752235	0.735787	0.696167	0.716498	0.684308													0.680705	0.0506693	18
32.45	0.670705	0.701183	0.644996	0.669391	0.631198	0.55406	0.7359	0.713774	0.699225	0.692017	0.627919	0.663248	0.687032	0.686043	0.655813	0.657153	0.665863	0.645944													0.666748	0.0400583	18
33.748	0.708627	0.702193	0.67424	0.690149	0.659672	0.581156	0.71601	0.711941	0.669363	0.680423	0.610263	0.65872	0.777468	0.726505	0.704514	0.694381	0.729612	0.689649													0.688049	0.0442165	18
35.046	0.677986	0.668664	0.692347	0.695687	0.671977	0.570973	0.714038	0.725303	0.713391	0.703054	0.617308	0.652516	0.762474	0.730623	0.665549	0.664118	0.671071	0.675504													0.68181	0.0433128	18
36.344	0.689515	0.649133	0.679912	0.68705	0.668628	0.579062	0.746771	0.721425	0.698037	0.724653	0.61903	0.686678	0.759827	0.752843	0.714008	0.690157	0.732245	0.71914													0.695451	0.0463801	18
37.642	0.717459	0.65371	0.700196	0.691104	0.663909	0.597152	0.711552	0.69461	0.686756	0.710401	0.64239	0.662252	0.723279	0.704759	0.647953	0.699817	0.680696	0.657204													0.680289	0.0326127	18
38.94	0.707929	0.672392	0.684455	0.692805	0.672243	0.600426	0.726487	0.756386	0.735242	0.750583	0.646845	0.686883	0.773682	0.781638	0.736657	0.73628	0.74146	0.720859													0.712403	0.0464136	18
40.238	0.721043	0.700249	0.695455	0.725997	0.668588	0.602401	0.781207	0.748984	0.723392	0.762086	0.662862	0.685906	0.785493	0.744321	0.699686	0.762567	0.731188	0.750945													0.719576	0.0463258	18
41.536	0.710028	0.696049	0.700698	0.742962	0.697985	0.618025	0.74399	0.724251	0.727011	0.721433	0.644035	0.707683	0.804617	0.766778	0.720932	0.707533	0.744048	0.72024													0.716572	0.0412274	18
42.834	0.714614	0.695975	0.730293	0.736518	0.689435	0.623658	0.772929	0.765821	0.744403	0.765094	0.681142	0.701435	0.762524	0.747309	0.737194	0.718482	0.708755	0.733984													0.723865	0.0371728	18
44.132	0.709873	0.699799	0.702412	0.733465	0.661952	0.625414	0.756696	0.756075	0.729842	0.77117	0.661865	0.729039	0.769075	0.720533	0.683017	0.706479	0.695908	0.712875													0.712527	0.0389021	18
45.43	0.718339	0.671843	0.735986	0.7243	0.684631	0.632963	0.801409	0.774328	0.770672	0.74691	0.647639	0.732157	0.74613	0.758916	0.723791	0.714018	0.722417	0.695003													0.722303	0.0436966	18
46.728	0.750962	0.721509	0.743912	0.750961	0.692918	0.646429	0.782655	0.773386	0.743069	0.781349	0.676485	0.729849	0.77362	0.742397	0.751021	0.729748	0.733728	0.732421													0.736468	0.0356411	18
48.026	0.74235	0.724382	0.739725	0.752207	0.711206	0.634201	0.759589	0.746816	0.779453	0.765457	0.669692	0.754525	0.817662	0.784417	0.734694	0.75994	0.739443	0.741547													0.742073	0.0409917	18
49.324	0.76825	0.702652	0.755106	0.756668	0.727506	0.654802	0.764219	0.738527	0.75903	0.7625	0.676281	0.715151	0.79516	0.758004	0.742855	0.764335	0.758454	0.764179													0.742427	0.0351759	18
50.622	0.794107	0.70955	0.743688	0.759903	0.706875	0.657392	0.753896	0.775588	0.723143	0.769551	0.670026	0.720862	0.816824	0.804434	0.749804	0.771649	0.798985	0.752969													0.748847	0.0443619	18
51.92	0.740473	0.706316	0.729732	0.748483	0.707952	0.647412	0.794108	0.79925	0.782757	0.799083	0.692541	0.775655	0.800613	0.834473	0.760523	0.759383	0.794461	0.781109													0.758573	0.0473006	18
53.218	0.736359	0.726174	0.760213	0.78496	0.726909	0.664748	0.801634	0.75868	0.779386	0.784341	0.729927	0.754647	0.825458	0.78075	0.776289	0.732701	0.76874	0.708525													0.75558	0.0377537	18
54.516	0.751148	0.756912	0.770776	0.773262	0.744769	0.66414	0.81878	0.849916	0.795522	0.800032	0.715971	0.788165	0.793966	0.79383	0.737469	0.766435	0.748591	0.742819													0.767361	0.0414689	18
55.814	0.765783	0.679445	0.756835	0.77603	0.745187	0.660627	0.804317	0.765764	0.744361	0.763452	0.698635	0.752148	0.849237	0.806808	0.737106	0.766604	0.775892	0.75594													0.755787	0.0444816	18
57.112	0.753083	0.724475	0.77159	0.799848	0.731107	0.682122	0.787061	0.754066	0.778446	0.776021	0.71905	0.787048	0.826431	0.763232	0.765669	0.721145	0.766728	0.743577													0.758372	0.034246	18
58.41	0.77436	0.731662	0.7511	0.783131	0.729761	0.675992	0.775217	0.787715	0.752343	0.785536	0.695448	0.775134	0.809317	0.749544	0.721046	0.724257	0.765927	0.750656													0.752119	0.0343361	18
59.708	0.785	0.692541	0.75918	0.809998	0.741543	0.693296	0.800936	0.774498	0.753822	0.786112	0.729769	0.781566	0.846047	0.795933	0.763169	0.795382	0.813988	0.734325													0.769839	0.0407573	18
61.006	0.789967	0.713955	0.742286	0.794183	0.758115	0.695647	0.814648	0.798037	0.757813	0.782012	0.724654	0.775386	0.857401	0.771864	0.710248	0.750753	0.776736	0.751427													0.76473	0.0399951	18
62.304	0.794617	0.72729	0.792523	0.800715	0.754416	0.712622	0.765633	0.763536	0.735352	0.775267	0.702028	0.77437	0.823192	0.768079	0.746385	0.760696	0.793509	0.751486													0.763429	0.0315667	18
63.602	0.771949	0.714891	0.773616	0.800132	0.738788	0.697173	0.817066	0.774796	0.737614	0.791257	0.761688	0.809154	0.879382	0.817642	0.811553	0.809295	0.821431	0.789547													0.784276	0.0436862	18
64.9	0.798346	0.734543	0.783231	0.788964	0.760871	0.697495	0.820003	0.821204	0.815784	0.820846	0.713017	0.743323	0.811263	0.797167	0.790159	0.793196	0.783947	0.757466													0.77949	0.0374272	18
66.198	0.767785	0.712454	0.755009	0.776094	0.740671	0.697701	0.787162	0.759385	0.77901	0.765907	0.704036	0.739227	0.837791	0.816943	0.79138	0.83654	0.820883	0.785478													0.770748	0.0419885	18
67.496	0.787724	0.730699	0.771407	0.792297	0.734563	0.709174	0.816168	0.781367	0.777886	0.801207	0.714012	0.781958	0.841307	0.850134	0.769596	0.822179	0.779247	0.799142													0.781115	0.0397254	18
68.794	0.775481	0.744053	0.760947	0.801949	0.772182	0.703043	0.771236	0.737334	0.728057	0.804911	0.694158	0.765	0.829415	0.816347	0.768911	0.757255	0.784955	0.760392													0.765313	0.0358756	18
70.092	0.787611	0.731011	0.760574	0.813279	0.732773	0.716487	0.798323	0.781505	0.77084	0.846927	0.727269	0.768324	0.882655	0.822861	0.79547	0.825421	0.80786	0.817599													0.788155	0.0445206	18
71.39	0.828579	0.738013	0.802838	0.813799	0.776852	0.726303	0.78987	0.786107	0.774868	0.80925	0.712188	0.779245	0.872654	0.868753	0.790927	0.790293	0.865199	0.790839													0.795365	0.0447933	18
72.688	0.797092	0.741489	0.792395	0.825107	0.765056	0.724751	0.803097	0.779249	0.789946	0.788011	0.735798	0.793863	0.845402	0.880181	0.848073	0.793896	0.86568	0.803455													0.798474	0.0426828	18
73.986	0.817405	0.755237	0.792614	0.826565	0.7831	0.742202	0.831808	0.810965	0.800073	0.808895	0.70127	0.776279	0.869172	0.842036	0.793793	0.815559	0.834667	0.817091													0.801041	0.0394979	18
75.284	0.80822	0.761998	0.806343	0.792187	0.786801	0.724008	0.808663	0.787786	0.763229	0.809396	0.759615	0.75725	0.875996	0.905817	0.808452	0.82858	0.833726	0.83384													0.802884	0.0438439	18
76.582	0.790921	0.754656	0.799474	0.816824	0.778653	0.729548	0.863639	0.810427	0.814505	0.823451	0.731023	0.8246	0.859743	0.824853	0.808718	0.820617	0.842141	0.806093													0.805549	0.0376281	18
77.88	0.800063	0.751701	0.783993	0.837056	0.782046	0.736063	0.819194	0.779512	0.777758	0.791643	0.736795	0.800294	0.951496	0.876361	0.879039	0.878182	0.918461	0.888266													0.821551	0.0633966	18
79.178	0.821682	0.767904	0.795953	0.817877	0.776726	0.730071	0.802915	0.814503	0.805693	0.800932	0.751489	0.783583	0.891756	0.826152	0.795213	0.796167	0.800743	0.78192													0.797849	0.0338923	18
80.476	0.814379	0.75182	0.81582	0.816186	0.785203	0.727048	0.824704	0.832428	0.805184	0.816804	0.739469	0.821341	0.904552	0.823932	0.823061	0.846295	0.851694	0.798247													0.811009	0.0415468	18
81.774	0.847846	0.749081	0.807723	0.83916	0.781012	0.7534	0.845203	0.809272	0.80213	0.818309	0.738812	0.773456	0.874598	0.821764	0.783854	0.835943	0.838225	0.828787													0.808254	0.0380244	18
83.072	0.824846	0.759801	0.846224	0.815371	0.793214	0.766217	0.805953	0.81802	0.789626	0.834079	0.756192	0.793779	0.879159	0.84734	0.78128	0.795986	0.867913	0.794278													0.809404	0.0354029	18
84.37	0.81725	0.744195	0.830709	0.836925	0.76568	0.747089	0.833712	0.868042	0.81889	0.814592	0.727987	0.779803	0.864901	0.83826	0.805083	0.804615	0.838535	0.787346													0.806868	0.0406887	18
85.668	0.842293	0.758813	0.829804	0.863913	0.790264	0.749745	0.833993	0.835496	0.797531	0.827001	0.726136	0.771563	0.912128	0.894344	0.793274	0.854158	0.843186	0.810079													0.81854	0.0489447	18
86.966	0.824266	0.772199	0.820408	0.868999	0.776469	0.748711	0.829502	0.809751	0.794084	0.832595	0.726152	0.775855	0.86554	0.83981	0.801243	0.824118	0.849291	0.825559													0.810253	0.0387123	18
88.264	0.870718	0.797205	0.8484	0.850499	0.800552	0.766992	0.821699	0.807445	0.827328	0.819765	0.748506	0.814531	0.865886	0.840352	0.803741	0.832279	0.829901	0.817889													0.820205	0.0310681	18
89.562	0.836345	0.760482	0.836422	0.858101	0.813077	0.74227	0.795201	0.77	0.771625	0.797978	0.756521	0.802075	0.853844	0.833127	0.825309	0.821693	0.840253	0.798566													0.806272	0.0349267	18
90.86	0.850046	0.750687	0.851752	0.861743	0.80141	0.758957	0.83067	0.805613	0.796097	0.830576	0.756685	0.79283	0.886721	0.857273	0.824875	0.867533	0.890993	0.810042													0.823583	0.0429177	18
92.158	0.847275	0.789366	0.850964	0.827979	0.801792	0.757228	0.864786	0.798243	0.78373	0.820037	0.777261	0.786808	0.92042	0.853555	0.841132	0.841778	0.880932	0.825668													0.826053	0.0412424	18
93.456	0.842255	0.771324	0.839437	0.859409	0.81836	0.774297	0.841023	0.79921	0.813355	0.807825	0.750532	0.799696	0.878318	0.857318	0.801628	0.829074	0.864653	0.808282													0.819778	0.0347558	18
94.754	0.845374	0.792677	0.846964	0.885945	0.801345	0.760151	0.82546	0.809948	0.809694	0.843211	0.725547	0.77324	0.861186	0.807039	0.804275	0.782942	0.828888	0.782765													0.810369	0.0387758	18
96.052	0.846843	0.78323	0.853995	0.855563	0.792572	0.753894	0.847057	0.840378	0.778731	0.839199	0.779831	0.799639	0.921464	0.845547	0.816986	0.848664	0.862847	0.814862													0.826739	0.0403556	18
97.35	0.866254	0.801859	0.867662	0.86823	0.810445	0.77014	0.827818	0.781482	0.817173	0.821871	0.768896	0.83345	0.885214	0.838759	0.813478	0.824387	0.865542	0.803725													0.82591	0.0346149	18
98.648	0.833681	0.779956	0.845244	0.852457	0.790058	0.770862	0.858246	0.831504	0.79294	0.866671	0.766534	0.823174	0.914966	0.839011	0.824597	0.816683	0.885042	0.812458													0.828005	0.0396401	18
99.946	0.844574	0.778982	0.843492	0.858511	0.806133	0.769346	0.850569	0.829527	0.807749	0.864605	0.746144	0.822379	0.932567	0.844948	0.855309	0.871501	0.868111	0.844133													0.835477	0.0430343	18
101.244	0.842799	0.795817	0.898324	0.879912	0.830618	0.777796	0.841945	0.819997	0.810546	0.83693	0.793395	0.854791	0.903769	0.850902	0.826399	0.873485	0.847757	0.790473													0.837536	0.0363634	18
102.542	0.861422	0.784722	0.836567	0.858768	0.803426	0.767476	0.863162	0.839877	0.814328	0.852019	0.766492	0.82388	0.947468	0.868916	0.861056	0.868389	0.86794	0.835776													0.840094	0.0433266	18
103.84	0.851913	0.785119	0.838362	0.852679	0.800277	0.745873	0.832222	0.858653	0.8472	0.870755	0.793053	0.813944	0.882914	0.805986	0.798741	0.825342	0.850912	0.805457													0.825522	0.0347253	18
105.138	0.820503	0.797961	0.85589	0.8685	0.798673	0.782288	0.823744	0.823044	0.829283	0.804598	0.775473	0.851444	0.925972	0.884398	0.836276	0.873849	0.89678	0.831768													0.837802	0.040723	18
106.436	0.830331	0.785211	0.843701	0.867316	0.806674	0.78009	0.840731	0.816619	0.795886	0.821864	0.783388	0.841518	0.945787	0.952604	0.82459	0.874062	0.896066	0.849679													0.842007	0.0503034	18
107.734	0.849726	0.810891	0.855592	0.860884	0.807792	0.772773	0.840731	0.828553	0.829658	0.860129	0.773958	0.817439	0.885657	0.854006	0.806819	0.837337	0.870675	0.835143													0.833209	0.0308844	18
109.032	0.843964	0.804628	0.86275	0.851887	0.795921	0.786738	0.799371	0.859568	0.803602	0.854093	0.776136	0.831608	0.9119	0.888456	0.829364	0.878356	0.89129	0.838425													0.839337	0.0392118	18
110.33	0.865631	0.792813	0.839163	0.865303	0.809778	0.789753	0.83475	0.835601	0.848693	0.85243	0.787564	0.860865	0.939399	0.876051	0.856598	0.857419	0.900462	0.830797													0.846837	0.0384112	18
111.628	0.85968	0.798537	0.851165	0.902168	0.817084	0.78926	0.805958	0.823579	0.818403	0.81396	0.793162	0.85452	0.889885	0.90158	0.852559	0.844169	0.89027	0.861291													0.842624	0.0371687	18
112.926	0.821872	0.812584	0.849434	0.860343	0.812873	0.786836	0.822805	0.851509	0.823175	0.878943	0.780902	0.837767	0.928579	0.923503	0.839177	0.881779	0.910427	0.865576													0.849338	0.0430324	18
114.224	0.839581	0.846073	0.866084	0.878223	0.817027	0.782674	0.823711	0.817968	0.818657	0.849777	0.796392	0.855133	0.921948	0.865206	0.828752	0.848518	0.874873	0.802675													0.840737	0.0339328	18
115.522	0.84373	0.812418	0.876914	0.879264	0.815505	0.789445	0.869189	0.82906	0.840062	0.830845	0.794941	0.839425	0.903589	0.8809	0.823267	0.862543	0.88392	0.860533													0.846419	0.0325704	18
116.82	0.863061	0.820702	0.846906	0.875609	0.807646	0.776464	0.844225	0.858726	0.85628	0.857649	0.795036	0.838382	0.918876	0.884141	0.863131	0.838151	0.881731	0.873886													0.850033	0.0343502	18
118.118	0.838991	0.827756	0.865918	0.86786	0.802372	0.796164	0.816023	0.820735	0.833897	0.841291	0.784905	0.824089	0.938411	0.874744	0.871994	0.874152	0.907081	0.858578													0.846942	0.0393098	18
119.416	0.83337	0.799821	0.863261	0.880789	0.818393	0.802291	0.885773	0.857835	0.856031	0.888417	0.793101	0.845022	0.916012	0.891479	0.828896	0.882358	0.873412	0.862814													0.854393	0.0353508	18
120.714	0.852777	0.81233	0.865208	0.897263	0.818261	0.807166	0.834944	0.876865	0.888516	0.85844	0.785184	0.843576	0.889169	0.836641	0.852113	0.856149	0.877254	0.835552													0.8493	0.030848	18

## Sheet: S3d
DNA+PEG (tau + 12mer DNA + 150 mM NaCl + PEG)								DNA (tau + 12mer DNA + 150 mM NaCl)
	R1	R2	R3	Avg	SD	n			R1	R2	R3		Avg	std	n
0	0.02	0.01	0.04	0.0233333	0.0152753	3		0	0.03	0.03	0.02		0.0266667	0.0057735	3
3.125 tau	0.11	0.135	0.13	0.125	0.0132288	3		50 uM	0.08	0.02	0.02		0.04	0.034641	3
6.25 uM tau	0.34	0.345	0.46	0.381667	0.0678847	3
12.5 uM tau	0.505	0.585	0.58	0.556667	0.0448144	3
25 uM tau	0.975	0.805	0.81	0.863333	0.0967385	3
50 uM tau	1.495	1.7	1.86	1.685	0.182962	3
arrays + PEG (tau + array + 150 mM NaCl + PEG)								arrays (array + 150 mM NaCl)
	R1	R2	R3	Avg	SD	n			R1	R2	R3		Avg	std	n
0	0.31	0.3	0.28	0.296667	0.0152753	3		0 uM tau	0.69	0.57	0.46		0.573333	0.115036	3
3.125 tau	0.36	0.32	0.36	0.346667	0.023094	3		50 uM tau	0.64	0.82	0.39		0.616667	0.215948	3
6.25 tau	0.43	0.45	0.265	0.381667	0.10153	3
12.5 uM tau	0.34	0.36	0.305	0.335	0.0278388	3
25 uM tau	0.51	0.48	0.51	0.5	0.0173205	3
50 uM	0.44	0.24	0.32	0.333333	0.100664	3
PEG (tau + PEG + 150 mM NaCl)
	R1	R2	R3	Avg	SD	n
0 tau, 0 pHP1a, 150 mM NaCl, 10% PEG	0.04	0.02	0.035	0.0316667	0.0104083	3
3.125 tau, 0 pHP1a, 150 mM NaCl, 10% PEG	0.045	0.045	0.025	0.0383333	0.011547	3
6.25 tau, 0 pHP1a, 150 mM NaCl, 10% PEG	0.055	0.07	0.04	0.055	0.015	3
12.5 tau, 0 pHP1a, 150 mM NaCl, 10% PEG	0.58	0.375	0.345	0.433333	0.1279	3
25 uM tau + PEG + 150 mM NaCl	1.475	1.6	1.92	1.665	0.22951	3
50 uM tau + PEG + 150 mM NaCl	2.785	2.685	2.275	2.58167	0.270247	3

## Sheet: S4a
Condition	R1	R2	R3	Avg	SD	n
10 mM Mg	0.0928962	0.0710383	0.0209424	0.0616256	0.0368888	3
ctrl	1	1	1	1	0	3
150 mM NaCl	0.356383	0.335106	0.271277	0.320922	0.0442908	3
150 mM NaCl + PEG	0.165	0.170213	0.175532	0.170248	0.00526605	3

[truncated: 15 more sheets: S7b, S7c, S7d, S8c, S8e, S9d, S9e, S9f, S11c, S12b, S12c, S12d, S14f, S16c, S16d]
